# Supplementary material for: The Global Neurodegeneration Proteomics Consortium: biomarker and drug target discovery for common neurodegenerative diseases and aging
Source: Nat Med. 2025 Jul 15;31(8):2556–66. doi: 10.1038/s41591-025-03834-0 (PMC12353841; doi:10.1038/s41591-025-03834-0)
Supplement: Supplementary file 3 — Supplementary Tables 1–12. [file 41591_2025_3834_MOESM3_ESM.xlsx]

## Sheet: SupTbl 1
Supplemental Table 1: Sample characteristics by Cohort.
Contributor Code	Study type	Sample Number- Total	Participant Number - Total	Participant Number - With more than 1 visit	Matrix Type
A	cross-sectional	983	983	NA	EDTA Plasma
B	longitudinal	1228	443	443	EDTA Plasma
C	cross-sectional	2000	2000	NA	EDTA Plasma
D	longitudinal	743	489	254	EDTA Plasma
E	longitudinal	638	537	101	Citrate Plasma
F	longitudinal	3966	3355	207	EDTA Plasma
G	cross-sectional	1330	1330	NA	EDTA Plasma
H	cross-sectional	2254	2254	NA	EDTA Plasma
I	longitudinal	1331	545	386	EDTA Plasma
J	longitudinal	936	421	266	CSF & EDTA Plasma
K	cross-sectional	406	406	NA	EDTA Plasma
L	cross-sectional	1101	1101	NA	EDTA Plasma
M	longitudinal	931	355	230	EDTA Plasma
N	cross-sectional	1096	1096	NA	CSF & EDTA Plasma
O	cross-sectional	1156	1156	NA	CSF
P	longitudinal	1491	519	501	EDTA Plasma
Q	cross-sectional	2740	2740	NA	CSF & EDTA Plasma
R	longitudinal	670	435	235	EDTA Plasma
S	cross-sectional	200	200	NA	EDTA Plasma
T	longitudinal	580	259	75	CSF & EDTA Plasma
U	longitudinal	4212	1676	1258	Serum
V	cross-sectional	996	996	NA	EDTA Plasma
W	cross-sectional	95	95	NA	EDTA Plasma

## Sheet: SupTbl2
Supplementary Table 2: Diagnosis Methodology Utilized by each Cohort by Disease Type. Summary of participants with additional confirmation beyond clincial diagnosis
Contributor Code	Disease Type	Biological evidence (neuropathology, targeted biomarker assays, imaging, and/or genetic confirmation)	Clinical evidence (cognitive test scores and additional neuropsychiatric evaluation)
A	AD	Yes	Yes
B	AD	Yes	Yes
C	AD	No	Yes
C	PD	Yes	Yes
C	FTD	Yes	Yes
D	AD	No	Yes
D	PD	Yes	Yes
E	AD	No	Yes
F	AD	Yes	Yes
F	PD	Yes	Yes
F	FTD	Yes	Yes
G	AD	Yes	Yes
H	AD	No	Yes
I	AD	Yes	Yes
I	FTD	No	Yes
J	AD	Yes	Yes
J	PD	Yes	Yes
L	AD	Yes	Yes
L	PD	Yes	Yes
M	ALS	Yes	Yes
M	FTD	Yes	Yes
N	AD	Yes	Yes
N	PD	Yes	Yes
N	FTD	Yes	Yes
N	ALS	Yes	Yes
O	PD	Yes	Yes
Q	AD	Yes	Yes
Q	PD	Yes	Yes
Q	ALS	Yes	Yes
R	AD	Yes	Yes
R	PD	Yes	Yes
S	ALS	No	Yes
T	PD	No	Yes
U	PD	Yes	Yes
V	AD	Yes	Yes
W	AD	No	Yes
W	FTD	Yes	Yes

## Sheet: SuppTbl3
Supplemental Table 3: Clinical feature availability from the V1 Harmonized Dataset
Sex
Male	14899
Female	14866
Age at Visit
Under 40	466
40-49	1114
50-59	4630
60-69	9180
70-79	10223
80-89	4733
90+	575
Years of Education
5 years or fewer	1297
Between 5 and 12 years	4768
Between 12 and 16 years	5288
More than 16 years	3604
Disease State and Controls Cases
AD	4407
PD	5551
ALS	1025
FTD	309
Dementia, undefined	6325
Mild cognitive impairment	3821
Cognitive impairment, undefined	10836
Cognitively Normal or Recruited Control	15112
Race
American Indian/Alaska Native	1089
Black or African American	739
Native Hawaiian or Other Pacific Islander Other	12
Asian	114
White	8058
Other	14
Non Caucasian or Black	75
Non Caucasian	175
Not stated	20803
Alcohol History
Never	7492
Current	3614
Previous	223
Not-current	1316
Smoking History
Never	4740
Current	1016
Previous	535
Not-current	7235
Stroke
No	15570
Yes	523
Unsure	27
Transient Ischemic Attack (TIA)
No	11684
Yes	276
Unsure	59
Traumatic Brain Injury (TBI)
No	11543
Yes	546
Unsure	2472
Cancer
No	11183
Yes	1845
Unsure	22
Diabetes
No	19386
Yes	1726
Unsure	126
Congestive Heart Failure (CHF)
No	18739
Yes	489
Unsure	2219
Chronic Obstructive Pulmonary Disease (COPD)
No	8206
Yes	195
Unsure	0
Myocardial Infarction (MI)
No	14382
Yes	754
Unsure	2208
Atrial fibrillation (AfIb)
No	17095
Yes	1064
Unsure	1
Angina
No	11960
Yes	46
Unsure	2178
Hyperlipidemia
No	9106
Yes	2987
Unsure	0
Hypertension
No	12591
Yes	5025
Unsure	352
Depression
No	15567
Yes	2766
Unsure	37
Anxiety
No	12142
Yes	1562
Unsure	94
Height (cm)
Lower	160
Median	167
Upper	175
Weight (kg)
Lower	64
Median	75
Upper	85.5
BMI
Lower	23.8
Median	26.5
Upper	29.7
Resting Heart Rate (bpm)
Lower	60
Median	68.85
Upper	76
Systolic Blood Pressure (mmHg)
Lower	119
Median	130
Upper	142
Diastolic Blood Pressure (mmHg)
Lower	69
Median	76
Upper	82

## Sheet: SuppTbl4
Supplementary Table 4: Patients vs Controls by Cohort summary fro Vignette 1 Computed clinical diagnosis totals for cases of Alzheimer’s Disease (AD), Parkinson’s Disease (PD), Frontotemporal Dementia (FTD), and Amyotrophic Lateral Sclerosis (ALS) Patients and cognitively normal (CN) Controls determined by CDR score and recruitment status by cohort. Cases of mild or subjective cognitive imparimen…
Cohort	CN	AD	PD	FTD	ALS
A	414	258	< 10	-	-
B	897	-	-	-	-
C	640	263	127	48	-
D	104	621	< 10		-
E	395	76	< 10	< 10	-
F	1878	1294	158	32	-
G	-	139	-	-	-
H	-	133	-	-	-
I	638	443	< 10	37	-
J	513	247	211		-
K	< 10	-	-	-	-
L	604	137	68	-	-
M	-	-	-	< 10	820
N	586	< 10	< 10	149	15
O	-	< 10	41	< 10	-
P	1256	-	-	-	-
Q	654	455	108	20	-
R	-	192	34	-	-
S	-	-	-	-	190
T	175	-	580	< 10	-
U	-	-	4212	-	-
V	-	200	-	-	-
W	23	19	-	15	-

## Sheet: SuppTbl5
Supplementary Table 5: Meta-analytic differential abundance analysis for AD, PD, FTD and differential abundance analysis for ALS For AD, PD, and FTD the Sig_pos and Sig_neg columns refer to the number of sites in which the proteins showed significant positive (Sig_pos) or significant negative associations (Sig_neg), where significance was pfdr <0.05. For AD, PD, and FTD meta-analyses, the cohort-…
SeqId	SomaId	TargetFullName	Target	UniProt	EntrezGeneID	EntrezGeneSymbol	Organism	Avg_StdBeta_weighted_AD	Meta_p_weighted_AD	Meta_pval_FDR_AD	Meta_pval_Bonf_AD	Sig_pos_AD	Sig_neg_AD	max_sites_AD	AD_StdBeta_A	AD_p_A	AD_StdBeta_C	AD_p_C	AD_StdBeta_D	AD_p_D	AD_StdBeta_E	AD_p_E	AD_StdBeta_F	AD_p_F	AD_StdBeta_I	AD_p_I	AD_StdBeta_J	AD_p_J	AD_StdBeta_L	AD_p_L	AD_StdBeta_G	AD_p_G	AD_StdBeta_R	AD_p_R	Avg_StdBeta_weighted_PD	Meta_p_weighted_PD	Meta_pval_FDR_PD	Meta_pval_Bonf_PD	Sig_pos_PD	Sig_neg_PD	max_sites_PD	PD_StdBeta_C	PD_p_C	PD_StdBeta_F	PD_p_F	PD_StdBeta_J	PD_p_J	PD_StdBeta_L	PD_p_L
10000-28	SL019233	Beta-crystallin B2	CRBB2	P43320	1415	CRYBB2	Human	0.0204112	0.105892	0.143038	1	0	0	0	0.0143636	0.724428	-0.00153716	0.965094	0.0194672	0.770469	-0.0274751	0.613938	0.0308834	0.155066	-0.0249317	0.692558	0.0558579	0.435001	0.0677154	0.0864395	-0.00473741	0.715263	0.0137402	0.296542	-0.019541	0.00202597	0.00412955	1	1	1	1	-0.0494443	0.186761	0.00715002	0.787825	0.0591546	0.359963	0.0437069	0.27982
10001-7	SL002564	RAF proto-oncogene serine/threonine-protein kinase	c-Raf	P04049	5894	RAF1	Human	-0.0180946	0.863149	0.886876	1	1	4	4	0.043096	0.291862	0.0243725	0.486062	-0.464571	8.18906e-14	0.105788	0.0513993	0.0519533	0.0167884	0.0506387	0.417951	-0.070617	0.322349	-0.254146	1.81791e-11	-0.0642212	6.17121e-07	-0.0538119	3.75818e-05	0.00497746	0.189185	0.24229	1	1	1	1	0.125348	0.000755987	0.0141486	0.593773	-0.0996714	0.121159	-0.155455	8.58278e-05
10003-15	SL019245	Zinc finger protein 41	ZNF41	P51814	7592	ZNF41	Human	0.0497063	0.000772262	0.00163207	1	2	0	2	0.0805862	0.0463631	0.00221912	0.949131	0.163963	0.0124323	0.0379996	0.482849	0.0428058	0.0486523	0.064405	0.303372	0.0917217	0.19682	0.0411022	0.298354	0.0493495	0.000135463	-0.00319769	0.807291	0.00406659	0.466674	0.530917	1	0	0	0	0.00943278	0.79901	0.0224563	0.397813	0.0272389	0.672376	0.0728626	0.071929
10006-25	SL019228	ETS domain-containing protein Elk-1	ELK1	P19419	2002	ELK1	Human	0.0289901	0.00277603	0.00532206	1	1	0	1	0.0783474	0.0530044	-0.0120733	0.72983	-0.142577	0.0316304	-0.00914958	0.865707	0.0735929	0.000659185	-0.0229433	0.713982	-0.0526592	0.461557	-0.00242996	0.950483	-0.00876796	0.497906	-0.00205481	0.875469	0.0100327	0.580357	0.639392	1	0	0	0	-0.00688206	0.853036	-0.00333278	0.899818	0.0812411	0.206623	-0.0138221	0.729641
10008-43	SL019234	Guanylyl cyclase-activating protein 1	GUC1A	P43080	2978	GUCA1A	Human	-0.0148368	0.15134	0.197443	1	2	1	2	0.0505289	0.213723	0.0267121	0.445601	0.0564428	0.394607	-0.0570609	0.293581	-0.0861588	7.10915e-05	-0.0569579	0.361998	-0.0350148	0.623515	0.0616122	0.114792	0.0872513	1.55792e-11	0.0572934	1.27924e-05	-0.00615978	0.0182557	0.0302354	1	0	1	1	0.0616942	0.0988622	0.0033189	0.900596	-0.0337892	0.600014	0.0593464	0.138746
10010-10	SL014943	Beclin-1	BECN1	Q14457	8678	BECN1	Human	0.0300805	0.0348891	0.0530801	1	3	0	3	0.103829	0.0109016	-0.0603386	0.0853807	0.0997993	0.132441	-8.68549e-05	0.998725	0.0183565	0.398724	0.00291904	0.962752	0.0367983	0.605772	0.0939394	0.017499	0.0725257	2.16826e-08	-0.0110567	0.400517	-0.0274407	0.00577668	0.0107441	1	0	2	2	-0.103239	0.00576287	0.000338737	0.989829	0.0171731	0.789858	0.0680308	0.0940175
10011-65	SL019246	Inositol polyphosphate 5-phosphatase OCRL-1	OCRL	Q01968	4952	OCRL	Human	-0.000224375	0.379865	0.440546	1	3	0	3	-0.000980431	0.980855	-0.0768528	0.0274662	0.282557	1.53965e-05	-0.0219293	0.685728	-0.0457863	0.0351627	-0.0108465	0.862296	-0.0180464	0.801097	0.166144	1.66092e-05	0.0264045	0.0398051	0.0393393	0.00248957	-0.0078538	0.00545807	0.0102115	1	0	2	2	-0.0891393	0.0161161	-0.0366883	0.167893	0.142469	0.0264628	0.0801192	0.0449898
10012-5	SL014669	SAM pointed domain-containing Ets transcription factor	SPDEF	O95238	25803	SPDEF	Human	-0.0929309	6.48665e-19	9.07508e-18	4.72812e-15	3	3	3	-0.124353	0.00209545	-0.0975771	0.00517439	0.277327	2.32284e-05	0.0167126	0.758648	-0.191887	2.68384e-19	-0.0826462	0.186704	0.0162465	0.81809	0.0855723	0.0299194	-0.0562572	1.38248e-05	0.0681234	2.04483e-07	-0.0402566	8.08677e-06	2.58755e-05	0.0589444	1	1	1	-0.0873725	0.0191645	-0.0346456	0.188529	-0.044108	0.490126	0.0987739	0.0145831
10014-31	SL007803	Zinc finger protein SNAI2	SLUG	O43623	6591	SNAI2	Human	0.0320059	0.0325284	0.0498841	1	1	0	1	0.130753	0.00115829	-0.0142264	0.684754	0.0631089	0.332938	0.00346558	0.949346	0.0156887	0.469232	-0.0511417	0.413701	0.0516497	0.467275	0.0614649	0.118461	0.0237757	0.0668036	0.0280206	0.0330926	0.0145251	0.866954	0.889781	1	0	0	0	0.00345252	0.926408	-0.00945515	0.719998	0.0871324	0.174365	-0.0095135	0.814044
10015-119	SL014924	Voltage-gated potassium channel subunit beta-2	KCAB2	Q13303	8514	KCNAB2	Human	0.00932971	0.0915679	0.125576	1	2	3	3	0.104936	0.00993645	0.0106443	0.760417	-0.350296	5.75322e-08	0.0657606	0.222034	0.0593251	0.00641626	0.0334628	0.592779	-0.0303826	0.671264	-0.128257	0.0011087	-0.0358415	0.00562895	-0.0112743	0.39038	0.0259329	7.13181e-08	2.92372e-07	0.000519838	1	0	1	0.0135371	0.71621	0.0290496	0.274796	-0.0483643	0.451709	-0.0572056	0.157603
10022-207	SL019229	DNA polymerase eta	POLH	Q9Y253	5429	POLH	Human	0.0168033	0.166069	0.213978	1	2	0	2	-0.0201989	0.62148	-0.0398901	0.255511	0.0557191	0.40397	0.0640674	0.241182	0.0155727	0.473818	0.050198	0.42267	0.0194715	0.780982	0.155453	6.99283e-05	0.0598924	3.84301e-06	-0.00806947	0.539566	-0.0327017	0.00127739	0.00272328	1	0	1	1	-0.0598367	0.110013	-0.0156764	0.555662	-0.0583049	0.366697	-0.00454392	0.910407
10023-32	SL004071	Vitamin D3 receptor	VDR	P11473	7421	VDR	Human	-0.0218653	0.00225594	0.0043826	1	1	1	1	0.0370412	0.364341	-0.0476651	0.174689	0.192864	0.0033251	0.0891164	0.101679	-0.0788989	0.000251238	0.0393172	0.529419	-0.0289047	0.684832	0.0209991	0.595415	-0.0120487	0.353207	-0.00593236	0.65207	-0.0223519	0.0164769	0.0275522	1	0	1	1	-0.0140137	0.708485	-0.0308071	0.243172	-0.0307296	0.633769	-0.00163061	0.967965
10024-44	SL019235	4-hydroxy-2-oxoglutarate aldolase, mitochondrial	HOGA1	Q86XE5	112817	HOGA1	Human	-0.0176577	0.100172	0.136096	1	1	0	1	-0.0193117	0.636634	-0.0640522	0.0675548	0.0446515	0.504557	-0.0440845	0.420778	-0.0376994	0.0822792	0.0796436	0.204286	0.0375568	0.592079	0.0722001	0.0678122	-0.00554823	0.669276	0.0298752	0.0232424	-0.0356499	1.56393e-05	4.7897e-05	0.113995	0	1	1	-0.0615929	0.100049	0.00820163	0.757524	-0.0176084	0.782908	0.0242607	0.549716
10025-1	SL008018	Dihydrolipoyl dehydrogenase, mitochondrial	DLDH	P09622	1738	DLD	Human	-0.0543812	0.000159741	0.00038113	1	0	4	4	-0.0255485	0.528171	0.029699	0.391321	-0.331639	2.78606e-07	0.0187363	0.728093	-0.0373556	0.0774656	-0.0100746	0.871688	-0.0777833	0.27642	-0.154174	4.61509e-05	-0.066766	1.75768e-07	-0.0486725	0.00017243	0.0361094	2.26647e-12	1.4378e-11	1.65203e-08	1	0	1	0.0454807	0.219877	0.0203576	0.433343	-0.0451369	0.479206	-0.0760625	0.0529592
10030-8	SL006373	Adenine DNA glycosylase	MutY homolog	Q9UIF7	4595	MUTYH	Human	0.0186381	0.0532954	0.0773229	1	2	0	2	0.0524716	0.195454	0.00347993	0.921033	-0.0913685	0.171274	-0.0807964	0.137518	0.0251148	0.247184	-0.0476273	0.44757	-0.0371325	0.602534	0.1191	0.00227025	0.0468217	0.000297538	-5.00357e-05	0.996959	-0.0136837	0.0602914	0.087928	1	0	0	0	-0.0390176	0.297977	-0.0490775	0.0646565	0.0267587	0.678353	0.0577416	0.15274
10035-6	SL007389	Dual specificity protein phosphatase 4	DUS4	Q13115	1846	DUSP4	Human	0.0290337	0.245761	0.301068	1	4	0	4	0.0407321	0.318519	0.0429842	0.218715	0.269876	3.32279e-05	-0.104854	0.0538023	-0.0362959	0.0938861	-0.00613954	0.921646	0.0992158	0.152427	0.176263	6.07478e-06	0.0487701	0.00015923	0.0639767	9.97019e-07	-0.0150378	2.05536e-05	6.18306e-05	0.149816	1	1	1	-0.0699023	0.0589073	-0.0414707	0.116253	0.107993	0.0931025	0.113056	0.00479035
10036-201	SL019252	Zinc fingers and homeoboxes protein 3	ZHX3	Q9H4I2	23051	ZHX3	Human	-0.0517005	3.09932e-08	1.27345e-07	0.000225909	2	2	2	-0.0814327	0.0452349	-0.0508501	0.142701	0.153648	0.0193075	-0.0162873	0.766447	-0.10592	8.20694e-07	-0.12208	0.0463979	0.0178397	0.80347	0.0210856	0.572509	-0.04227	0.000888156	0.137089	6.47916e-27	-0.0340707	5.68423e-09	2.62064e-08	4.14324e-05	0	1	1	-0.0716592	0.0535028	0.00880059	0.736544	0.040328	0.531131	0.0904378	0.017741
10037-98	SL025986	Sialic acid-binding Ig-like lectin 12:Ig-like V-type 2 domain, Isoform long	SIG12:Ig-like V-type 2	Q96PQ1	89858	SIGLEC12	Human	0.00325224	0.835447	0.863892	1	1	0	1	0.000851827	0.983355	-0.0420476	0.22828	0.188371	0.00439292	-0.0198809	0.71508	-0.0109125	0.615295	-0.00541719	0.931086	-0.0320132	0.655164	0.0183764	0.642042	0.0197842	0.127254	-0.00668131	0.61145	-0.019413	0.00133339	0.00283107	1	0	1	1	-0.034846	0.349352	-0.0516199	0.0517589	0.031545	0.624803	0.0524137	0.195731
10039-32	SL005262	Purine nucleoside phosphorylase	PNP	P00491	4860	PNP	Human	-0.113955	2.84184e-19	4.19315e-18	2.07142e-15	0	5	5	-0.0754009	0.0606451	0.0393487	0.258008	-0.511461	1.61746e-16	0.118326	0.028753	-0.114104	7.53301e-08	0.0907323	0.144626	-0.00112499	0.987425	-0.293144	3.08713e-15	-0.126691	6.41475e-24	-0.0980373	1.32568e-14	0.0564672	7.85885e-16	6.91825e-15	5.72831e-12	2	1	2	0.157383	1.82077e-05	-0.00137495	0.958065	-0.00638726	0.920837	-0.183495	2.89699e-06
10040-63	SL007662	Tumor protein 63	P73L	Q9H3D4	8626	TP63	Human	-0.0108678	0.216844	0.270138	1	1	0	1	0.068461	0.0927048	-0.00516194	0.882988	-0.0491844	0.458544	0.0607934	0.264117	-0.0446403	0.0399236	0.0149415	0.8111	-0.0293693	0.68449	0.0450338	0.254735	0.0336157	0.00958532	-0.0263398	0.0452265	0.0442666	7.39174e-05	0.000203161	0.538784	2	0	2	0.0702538	0.0605316	-0.00807703	0.761607	-0.0101943	0.875191	0.0413715	0.308068
10041-3	SL007226	Hepatocyte nuclear factor 4-alpha	HNF4A	P41235	3172	HNF4A	Human	0.0463276	0.0435109	0.0645403	1	2	0	2	0.172296	2.53666e-05	0.0629097	0.0667379	0.0395443	0.551704	-0.0232981	0.665998	-0.0103664	0.633402	0.163399	0.00839638	0.0934268	0.179188	0.234602	1.2991e-09	-0.0161336	0.212782	0.0158407	0.227621	-0.0499585	0.00762606	0.0137829	1	1	1	1	-0.149222	4.44525e-05	-0.0180005	0.498127	-0.143623	0.0244828	0.0969445	0.015796
10042-8	SL015131	Serine/threonine-protein kinase Sgk3	SGK3	Q96BR1	100533105	SGK3	Human	0.0277348	0.00194901	0.0038292	1	1	2	2	0.0996216	0.014471	0.0185573	0.597106	-0.24712	0.000169929	0.0288982	0.596595	0.0800092	0.000225991	-0.037876	0.544233	0.0421823	0.555222	-0.102074	0.00964451	-0.0108095	0.404467	-0.0102597	0.434986	0.0485021	3.05133e-09	1.43677e-08	2.22411e-05	3	0	3	0.106206	0.00448897	0.055285	0.0373375	-0.0520591	0.419269	0.00291438	0.94272
10043-31	SL019249	Bromodomain-containing protein 4	BRD4	O60885	23476	BRD4	Human	0.00383089	0.508644	0.564223	1	1	1	1	0.106387	0.00901181	0.0318683	0.361479	-0.277684	2.19259e-05	-0.0100073	0.854759	0.0209241	0.336337	-0.00308827	0.960719	-0.0136224	0.848547	-0.027935	0.481828	-0.0250651	0.0533894	-0.0252133	0.0552432	0.0557973	4.49803e-10	2.29756e-09	3.27861e-06	1	0	1	0.0827335	0.0259484	0.0263287	0.322137	0.0163239	0.799949	-0.0110041	0.786893
10044-12	SL012823	Protein Wnt-10a	WN10A	Q9GZT5	80326	WNT10A	Human	-0.0337162	9.80398e-05	0.0002429	0.714612	0	2	2	-0.0908138	0.0253688	0.042933	0.217099	0.123562	0.0575134	0.116798	0.0318497	-0.0778521	0.000272786	0.0578857	0.356985	0.0249433	0.725139	-0.00354376	0.928085	-0.0577361	7.88887e-06	-0.0186218	0.155457	0.0251334	0.107352	0.147001	1	1	0	1	0.0868561	0.0183416	-0.0263123	0.315596	-0.0107566	0.867598	0.0674977	0.0948044
10045-47	SL010989	Cullin-3	CUL3	Q13618	8452	CUL3	Human	-0.0437905	0.00247258	0.00477294	1	0	4	4	-0.0695726	0.0863527	0.0282912	0.415481	-0.355131	4.13252e-08	0.159423	0.00298165	-0.000218628	0.991905	0.0854194	0.17083	0.0104672	0.882923	-0.154267	5.78101e-05	-0.094367	9.78374e-14	-0.0930761	3.99672e-13	0.0819159	2.12569e-26	1.05402e-24	1.54941e-22	2	1	2	0.191007	1.70276e-07	0.0247004	0.34819	0.0115266	0.85624	-0.122587	0.00202797
10046-55	SL003727	Baculoviral IAP repeat-containing protein 2	cIAP-1	Q13490	329	BIRC2	Human	-0.0993607	7.47073e-14	5.90609e-13	5.44542e-10	0	5	5	0.011845	0.771832	-0.0534091	0.127883	-0.339833	1.20316e-07	-0.0563736	0.299326	-0.126399	5.28843e-09	-0.032765	0.599587	-0.032302	0.651476	-0.164347	2.81075e-05	-0.0445728	0.000585824	-0.0306903	0.0195497	0.0640609	5.35069e-12	3.29402e-11	3.90012e-08	2	0	2	0.131176	0.000414781	0.013986	0.598329	0.0398059	0.536402	-0.00108877	0.978518
10047-12	SL004553	Neutrophil cytosol factor 2	NCF-2	P19878	4688	NCF2	Human	0.0678284	1.07659e-07	4.08207e-07	0.00078473	3	0	3	0.171973	3.16458e-05	-0.0291125	0.404545	0.0755001	0.250417	0.0274968	0.613173	0.0872869	5.86272e-05	-0.0529691	0.39757	0.0442393	0.536649	0.0441574	0.26147	0.0520833	5.95615e-05	0.00662052	0.614828	-0.0271574	1.03996e-11	6.25436e-11	7.58029e-08	1	1	1	-0.00165082	0.964779	0.00126268	0.962109	0.0722278	0.263114	0.110865	0.00569742
10048-7	SL011998	Core-binding factor subunit beta	PEBB	Q13951	865	CBFB	Human	0.0172766	0.0220293	0.0350593	1	1	1	1	0.0659837	0.104829	-0.0558105	0.104011	-0.104656	0.108052	0.0323272	0.551552	0.0369767	0.0830826	-0.0270181	0.665757	0.0185324	0.795741	0.0238314	0.53969	0.105089	6.48183e-17	-0.0296733	0.0206126	-0.0020906	0.248403	0.307196	1	0	0	0	0.0400826	0.272032	-0.0390239	0.135351	0.00974786	0.879659	0.0606921	0.127953
10049-112	SL019242	Telomeric repeat-binding factor 1	TERF1	P54274	7013	TERF1	Human	0.0324757	0.00791954	0.0139165	1	3	0	3	0.0883639	0.0286123	0.000201652	0.995403	-0.0317746	0.634644	-0.0838568	0.123415	0.0219933	0.311419	0.093572	0.135418	-0.0172202	0.809124	0.131317	0.000779952	0.0526396	4.61722e-05	0.0374471	0.00423871	-0.00624075	0.00945859	0.0167746	1	0	1	1	0.0267506	0.474293	-0.00369506	0.889529	0.0611422	0.342208	0.0214384	0.595229
10053-5	SL004474	Integrin-linked protein kinase	ILK1	Q13418	3611	ILK	Human	-0.090623	1.61977e-10	8.88377e-10	1.18065e-06	0	6	6	-0.142943	0.000360193	0.093513	0.00720765	-0.523142	1.3116e-17	0.12472	0.0214848	-0.0523811	0.0151447	0.0594871	0.341199	-0.046306	0.513904	-0.310291	7.12785e-17	-0.140886	1.22562e-29	-0.0638292	4.59597e-07	0.0523038	2.20692e-16	2.06234e-15	1.60862e-12	2	1	2	0.18996	2.42831e-07	0.00636101	0.809594	-0.0623476	0.33196	-0.198177	4.50542e-07
10054-3	SL019232	Gigaxonin	GAN	Q9H2C0	8139	GAN	Human	0.0509198	0.000615118	0.0013222	1	2	1	2	0.179725	9.09353e-06	-0.0399392	0.255558	0.129851	0.0490817	-0.0217247	0.690219	0.0452067	0.0372772	0.00420983	0.946268	-0.0444051	0.534251	0.0651343	0.0993458	0.0566962	1.21952e-05	-0.0376754	0.00414682	0.0207636	0.23317	0.290824	1	0	0	0	-0.0235291	0.530918	-0.00333635	0.900072	0.122411	0.0567299	0.0351014	0.386723
10056-5	SL007372	Forkhead box protein M1	FOXM1	Q08050	2305	FOXM1	Human	-0.0385833	0.052825	0.0767779	1	0	4	4	-0.0169659	0.676329	0.0221145	0.524993	-0.475667	2.02787e-14	0.0945121	0.0813252	0.0339988	0.116832	0.0809119	0.196165	-0.0142372	0.841131	-0.293576	7.3641e-15	-0.10669	5.27898e-17	-0.0623039	1.41945e-06	0.0402317	6.11681e-14	4.43195e-13	4.45854e-10	2	1	2	0.147091	6.24339e-05	0.00841537	0.750174	-0.130089	0.0422593	-0.160398	5.37842e-05
10058-1	SL013796	UV excision repair protein RAD23 homolog A	RD23A	P54725	5886	RAD23A	Human	-0.106106	2.33307e-17	2.76068e-16	1.70058e-13	0	5	5	-0.0891951	0.0273127	0.0324452	0.349557	-0.378055	3.29548e-09	0.0722663	0.182741	-0.135208	3.16553e-10	0.10534	0.0924239	0.0395884	0.573898	-0.185888	1.39294e-06	-0.0956287	6.74443e-14	-0.043917	0.000697872	0.0635392	1.39046e-16	1.31795e-15	1.0135e-12	2	1	2	0.119183	0.00114368	-0.0330294	0.210247	0.0580163	0.358088	-0.120533	0.00253897
10063-10	SL019237	E3 ubiquitin-protein ligase FANCL	FANCL	Q9NW38	55120	FANCL	Human	0.00445207	0.806529	0.839468	1	2	0	2	0.0840084	0.0392581	0.0245614	0.484042	-0.0864038	0.186464	-0.0390993	0.471453	-0.0241468	0.266169	0.00446368	0.942976	-0.0480122	0.498045	0.094389	0.0166717	0.0447808	0.000550392	-0.000500907	0.969605	-0.0109078	0.0161393	0.0270621	1	0	1	1	-0.0243996	0.515222	-0.0160854	0.544233	0.0501371	0.435977	0.0289636	0.475598
10064-12	SL011550	Putative hydrolase RBBP9	RBBP9	O75884	10741	RBBP9	Human	0.000564296	0.79944	0.833637	1	2	1	2	0.117583	0.00405793	-0.00324895	0.926253	-0.222555	0.000750216	-0.0238152	0.663161	-0.0126887	0.560025	0.0368349	0.555881	0.0494497	0.490245	0.0514883	0.186032	0.0335503	0.00982066	-0.00481049	0.715033	0.0785685	1.45953e-10	7.8804e-10	1.06385e-06	2	0	2	0.0792082	0.0345889	0.115656	1.30171e-05	0.119872	0.0618125	0.171247	1.71241e-05
10069-2	SL013908	Peptidyl-prolyl cis-trans isomerase NIMA-interacting 1	PIN1	Q13526	5300	PIN1	Human	0.00588215	0.21931	0.272837	1	1	2	2	0.0612454	0.133571	-0.0531749	0.12966	-0.198296	0.00250647	0.00153905	0.977465	0.0569593	0.00861265	0.000862324	0.989024	-0.048826	0.494854	-0.0494543	0.209844	-0.0361879	0.00516326	-0.0184497	0.159598	-0.00602498	0.548847	0.610025	1	0	0	0	0.0121833	0.745387	0.0518086	0.0503575	-0.08717	0.175378	0.0447576	0.268617
10070-22	SL016406	1-phosphatidylinositol 4,5-bisphosphate phosphodiesterase gamma-2	PLCG2	P16885	5336	PLCG2	Human	-0.0377646	0.115283	0.154466	1	1	4	4	-0.0482332	0.234464	0.0279646	0.420649	-0.556466	6.14233e-20	0.0990244	0.0692551	0.0655835	0.00239919	0.0174196	0.781345	-0.0820885	0.246327	-0.301911	1.73162e-15	-0.146961	6.42798e-31	-0.0322375	0.0128354	0.0547144	3.52516e-18	4.15775e-17	2.56949e-14	2	1	2	0.174761	1.73696e-06	0.0223718	0.39614	-0.0808173	0.207068	-0.179615	6.54238e-06
10073-22	SL011411	Tyrosyl-DNA phosphodiesterase 1	TYDP1	Q9NUW8	55775	TDP1	Human	-0.00189986	0.19798	0.249537	1	1	2	2	0.0712943	0.0807282	-0.0212305	0.544189	-0.353592	4.87111e-08	0.0254015	0.639306	0.0517988	0.0171298	-0.0346028	0.578739	-0.0647526	0.365333	-0.103964	0.00810525	-0.0252488	0.0515464	0.0254362	0.0530318	0.0279524	0.00115076	0.00247649	1	3	0	3	0.0889219	0.0169626	0.0231361	0.383991	-0.0535863	0.404766	0.0271276	0.502487
10074-128	SL014748	Bromodomain-containing protein 2	BRD2	P25440	6046	BRD2	Human	0.0311164	0.0226326	0.0359644	1	2	0	2	0.0736934	0.0705523	-0.00715859	0.838376	0.103598	0.120432	0.0274248	0.614334	0.0109581	0.612471	-0.0811242	0.194807	0.141752	0.0449722	0.0711247	0.0722082	0.0557774	1.6526e-05	0.0508719	0.000106186	0.0253396	0.560684	0.62157	1	1	1	1	0.027684	0.461186	0.0423765	0.109534	0.100395	0.120222	0.105942	0.00891639
10075-75	SL019254	Acyl-CoA-binding domain-containing protein 6	ACBD6	Q9BR61	84320	ACBD6	Human	-0.0545809	0.000857917	0.00179901	1	0	3	3	-0.0154402	0.703104	0.0462094	0.184823	-0.531535	1.5671e-17	0.0940309	0.0840567	-0.0002306	0.991508	0.0796874	0.202054	-0.0430004	0.547297	-0.291653	7.18175e-15	-0.151122	2.69819e-33	-0.00643636	0.616131	0.0384591	8.98206e-11	4.94862e-10	6.54702e-07	2	1	2	0.178721	1.15137e-06	0.0199701	0.451348	-0.119123	0.0640551	-0.190464	1.35115e-06
10076-1	SL019225	AP-4 complex subunit mu-1	AP4M1	O00189	9179	AP4M1	Human	-0.0149837	0.832137	0.861324	1	0	4	4	0.032613	0.424576	0.00711056	0.838937	-0.336148	2.19615e-07	0.181961	0.00128701	0.0405811	0.0614708	0.0411705	0.515602	-0.0361549	0.613372	-0.248944	6.07314e-11	-0.0576643	8.34207e-06	-0.0309276	0.018469	0.00900536	0.0199366	0.0327292	1	2	1	2	0.111234	0.00273978	0.00380934	0.885961	-0.10716	0.0957648	-0.150959	0.000146815
10078-5	SL007063	BAG family molecular chaperone regulator 3	BAG3	O95817	9531	BAG3	Human	0.0138913	0.306132	0.366046	1	3	0	3	0.00804782	0.84327	0.0223107	0.525153	0.0912064	0.167046	0.0605925	0.264588	-0.0266711	0.219873	-0.0565441	0.36573	-0.032862	0.646674	0.164472	2.25728e-05	0.0561439	1.29767e-05	0.0871766	2.13186e-11	0.0242029	0.358923	0.422102	1	1	0	1	0.049453	0.187257	0.0104593	0.693817	0.0384364	0.548707	0.11682	0.00359302
10080-9	SL019240	Translation initiation factor eIF-2B subunit alpha	EI2BA	Q14232	1967	EIF2B1	Human	-0.116878	1.75675e-17	2.10954e-16	1.28049e-13	0	6	6	-0.147713	0.00025814	0.0393883	0.251858	-0.504225	2.09291e-16	0.0760943	0.162295	-0.0939162	1.35673e-05	0.0371902	0.551993	-0.0156789	0.823581	-0.318362	6.86511e-17	-0.146571	2.4106e-30	-0.0605349	3.386e-06	0.0480471	6.71002e-16	5.96455e-15	4.89093e-12	2	1	2	0.145098	6.11342e-05	-0.0098512	0.708908	-0.0174192	0.785156	-0.192848	1.32914e-06
10081-17	SL019243	DNA-binding protein SATB2	SATB2	Q9UPW6	23314	SATB2	Human	-0.0158381	0.0238724	0.0377371	1	3	3	3	-0.105267	0.00914205	0.0104098	0.765593	0.252728	0.000107031	0.0682014	0.210659	-0.0525435	0.014831	-0.0506714	0.415763	-0.044084	0.528926	0.108443	0.00574823	-0.0486779	0.000164996	0.0323	0.0136702	-0.0106952	0.0533126	0.0785994	1	1	1	1	0.0407174	0.275941	-0.00571053	0.828065	-0.0882648	0.166767	0.110025	0.00641433
10082-251	SL019251	Neurofilament light polypeptide	NFL	P07196	4747	NEFL	Human	-0.135423	1.36125e-25	4.02731e-24	9.92214e-22	1	2	2	-0.0660806	0.101627	-0.14545	3.1577e-05	-0.120353	0.0696498	0.015728	0.7726	-0.203199	1.83903e-21	-0.144896	0.0192773	-0.2606	0.000187768	-0.0576673	0.125172	-0.00244728	0.847563	0.0319593	0.0131088	0.0445109	0.00855633	0.0153387	1	2	0	2	0.116648	0.00174809	-0.0311278	0.23466	0.0601833	0.340223	0.092168	0.0161703
10085-25	SL001714	Steroidogenic acute regulatory protein, mitochondrial	STAR	P49675	6770	STAR	Human	0.00701647	0.648671	0.696752	1	2	3	3	0.152965	0.000154506	-0.00056023	0.987176	-0.238006	0.000293272	0.0245843	0.652182	-0.0217007	0.317187	0.136625	0.0258154	0.218308	0.00199359	0.202681	2.17721e-07	-0.0403971	0.00183164	-0.0517983	8.04451e-05	0.0185224	0.00195984	0.00400484	1	2	0	2	-0.0403509	0.2785	-0.0144115	0.58683	0.0122783	0.849948	0.165571	3.56052e-05
10086-39	SL018882	Cystathionine beta-synthase	CBS	P35520	102724560	CBS	Human	0.0866672	1.83874e-13	1.38743e-12	1.34026e-09	4	0	4	0.106411	0.00914728	-0.00309777	0.929745	0.0605727	0.364038	0.0441636	0.418268	0.143277	3.67993e-11	-0.139633	0.0240749	0.0492902	0.488874	0.100139	0.0111048	0.0496427	0.000129135	-0.00439462	0.738248	0.000640648	0.191118	0.244096	1	0	0	0	-0.0346593	0.355385	-0.0264343	0.319692	0.0848322	0.186285	0.0443759	0.272852
10087-10	SL003675	Alpha-crystallin A chain	Alpha crystallin A chain	P02489	102724652	CRYAA	Human	0.0648947	8.86331e-09	3.89185e-08	6.46047e-05	4	0	4	0.0873748	0.0315671	0.00158573	0.963864	0.054204	0.415445	-0.0685909	0.207561	0.0886681	4.38653e-05	-0.0332926	0.595282	-0.0360513	0.615827	0.0967258	0.014064	0.0851473	4.64174e-11	0.042587	0.0011793	-0.0198543	0.0135993	0.0232307	1	0	1	1	-0.0554209	0.136079	0.047762	0.0718728	-0.0423667	0.512056	0.0688854	0.0892054
10088-37	SL008014	Adenine phosphoribosyltransferase	APT	P07741	353	APRT	Human	-0.157805	3.15757e-39	6.17286e-37	2.30155e-35	0	4	4	-0.100097	0.0125803	0.0658378	0.0589642	-0.507606	2.03973e-16	0.119315	0.0273248	-0.213823	2.94985e-24	0.0804373	0.196099	-0.0354211	0.618803	-0.308944	1.09755e-16	-0.170436	4.14214e-43	-0.0169429	0.180694	0.054437	1.77711e-15	1.49405e-14	1.29534e-11	2	1	2	0.192122	1.63296e-07	-0.0110462	0.674226	-0.0438794	0.495413	-0.202728	2.49561e-07
10089-7	SL019244	N-acetylserotonin O-methyltransferase-like protein	ASML	O95671	8623	ASMTL	Human	-0.0386651	0.0220511	0.0350863	1	0	4	4	0.049658	0.223376	0.0570385	0.103773	-0.514979	6.80836e-17	0.0485138	0.373814	-0.00423839	0.845439	0.0572637	0.357635	-0.0471286	0.510548	-0.1846	1.77904e-06	-0.0643844	4.6245e-07	-0.0747635	7.17994e-09	0.0663201	2.91893e-17	3.07014e-16	2.12761e-13	2	1	2	0.207711	1.85302e-08	-0.0238393	0.369151	-0.0411464	0.523003	-0.149285	0.000181651
10336-3	SL019100	E3 ubiquitin-protein ligase CHIP	CHIP	Q9UNE7	10273	STUB1	Human	-0.0126187	0.171507	0.220013	1	1	4	4	-0.0315621	0.438079	0.0359239	0.297612	-0.46888	4.36967e-14	0.10542	0.052735	0.0907689	2.72648e-05	0.0884468	0.157621	0.0299672	0.673409	-0.272714	8.70158e-13	-0.0775812	1.63101e-09	-0.133327	8.94285e-25	0.0516497	6.87892e-13	4.57903e-12	5.01404e-09	2	1	2	0.127149	0.000514338	-0.0171629	0.514694	-0.00572374	0.929188	-0.156511	8.64826e-05
10339-48	SL001731	Gamma-enolase	NSE	P09104	2026	ENO2	Human	-0.169721	3.82323e-40	8.8564e-38	2.78675e-36	1	5	5	-0.126679	0.00162107	0.0201026	0.564758	-0.410445	1.47396e-10	-0.0502061	0.353156	-0.236443	1.6525e-28	-0.0979441	0.114678	-0.0851176	0.2236	-0.256733	2.46347e-11	-0.131076	5.91129e-25	0.0514619	7.06185e-05	0.0367215	6.95804e-11	3.88339e-10	5.07171e-07	2	1	2	0.204511	2.21964e-08	-0.0526554	0.0468657	-0.0903976	0.158553	-0.183328	4.27992e-06
10342-55	SL019096	E3 SUMO-protein ligase PIAS4	PIAS4	Q8N2W9	51588	PIAS4	Human	-0.0253491	0.00117133	0.00239107	1	0	2	2	0.0502231	0.219184	-0.0181192	0.604847	0.0913967	0.169109	0.0295029	0.587867	-0.0765654	0.000397742	0.0632958	0.31134	0.0042737	0.952012	-0.0149908	0.704412	-0.0470444	0.000282727	0.00171306	0.896291	-0.00297056	0.506166	0.56945	1	0	0	0	0.0844616	0.0239298	-0.00265807	0.920109	-0.116697	0.0688107	0.062945	0.119384
10344-334	SL005173	Interleukin-10 receptor subunit alpha	IL-10 Ra	Q13651	3587	IL10RA	Human	-0.0675106	1.17004e-11	7.28304e-11	8.52844e-08	4	1	4	-0.055052	0.177278	-0.0981479	0.00460077	0.304362	2.49856e-06	0.0434987	0.417234	-0.193641	1.17032e-19	0.0168226	0.786059	0.00966538	0.89153	0.158485	4.74664e-05	0.0609572	2.44079e-06	0.0842648	1.23101e-10	-0.0346718	2.89464e-06	9.87319e-06	0.021099	0	2	2	-0.125912	0.000649763	-0.0306942	0.242593	0.0518983	0.417896	0.0935458	0.0199945
10346-5	SL007221	Signal transducer and activator of transcription 3	STAT3	P40763	6774	STAT3	Human	-0.133497	1.05564e-26	3.54589e-25	7.69458e-23	0	5	5	-0.0736773	0.0680224	0.0689281	0.0466688	-0.513999	3.39863e-17	0.104308	0.0548104	-0.172156	8.64672e-16	0.104845	0.0941263	-0.0376951	0.597376	-0.299359	2.07692e-15	-0.123709	9.73091e-23	-0.0477564	0.000192677	0.0584773	7.71521e-20	1.14301e-18	5.62362e-16	2	1	2	0.174282	1.83121e-06	-0.0153168	0.560546	-0.0712364	0.268998	-0.202809	2.96272e-07
10351-51	SL007108	Interferon regulatory factor 1	IRF1	P10914	3659	IRF1	Human	0.0140122	0.411333	0.472233	1	1	0	1	-0.0516722	0.206164	-0.00757865	0.829262	0.173271	0.00900671	0.055291	0.310067	0.0103526	0.634416	0.0804188	0.200376	-0.024101	0.736197	0.0256873	0.515264	0.0198821	0.125683	0.00912176	0.488277	0.0314395	0.0688333	0.0988038	1	0	0	0	0.0479544	0.200481	0.0263834	0.32114	0.0924571	0.150719	0.0524282	0.195559
10354-57	SL007221	Signal transducer and activator of transcription 3	STAT3	P40763	6774	STAT3	Human	-0.0522127	0.00103151	0.00213175	1	0	4	4	-0.0280312	0.491337	0.0450566	0.194217	-0.479778	1.42924e-14	0.07604	0.16314	-0.00163106	0.939602	0.106013	0.0906548	-0.00593022	0.933836	-0.287613	4.37984e-14	-0.108987	1.28148e-17	-0.0625098	1.36117e-06	0.0675984	2.65424e-22	5.86265e-21	1.93467e-18	2	1	2	0.174629	1.89576e-06	0.00433601	0.868301	-0.0365027	0.571678	-0.176484	1.03913e-05
10356-21	SL000455	Transcription factor AP-1	c-Jun	P05412	3725	JUN	Human	-0.0726609	2.0851e-12	1.38544e-11	1.51983e-08	1	3	3	-0.115466	0.00430704	-0.0587971	0.0923191	0.19795	0.00220542	-0.0470758	0.385372	-0.141282	2.74733e-11	-0.00205583	0.973812	0.0266921	0.70663	0.0383908	0.328276	-0.0514537	6.82438e-05	0.0195924	0.135115	-0.0271251	0.0023727	0.00477092	1	0	1	1	-0.0689449	0.0644249	-0.0275195	0.291986	0.00116119	0.9856	0.0288147	0.475441
10361-25	SL014684	2'-5'-oligoadenylate synthase 1	OAS1	P00973	4938	OAS1	Human	0.0176611	0.0528896	0.0768412	1	2	0	2	0.0286748	0.478744	0.0211769	0.545471	-0.0714711	0.280782	-0.018378	0.735544	0.0220263	0.310779	-0.0421924	0.500824	-0.0695625	0.331865	0.0830072	0.0355287	0.0341923	0.00834132	0.0408939	0.00185899	-0.0100208	0.459054	0.52331	1	0	0	0	-0.0536113	0.150763	0.0573715	0.0304974	-0.0507786	0.430141	0.0776713	0.0546579
10362-35	SL002565	Myc proto-oncogene protein	c-Myc	P01106	4609	MYC	Human	0.00728458	0.443132	0.503584	1	1	0	1	-0.0446936	0.27338	0.0276954	0.430076	0.0462667	0.488452	-0.0495508	0.362971	5.70979e-05	0.9979	0.0275979	0.659273	-0.099208	0.164699	0.0793001	0.0440578	0.0150335	0.246438	0.053282	4.9909e-05	-0.0025291	0.879418	0.900545	1	0	0	0	-0.0050921	0.892032	0.0140185	0.597181	-0.0299548	0.640538	0.031066	0.442731
10363-13	SL004097	Mothers against decapentaplegic homolog 3	SMAD3	P84022	4088	SMAD3	Human	-0.0573647	0.000292419	0.000667954	1	0	4	4	-0.0722122	0.0718518	0.0650003	0.0613254	-0.517959	3.47966e-17	0.0934745	0.0849333	0.0156813	0.464146	0.0475234	0.449332	-0.0700728	0.323324	-0.299398	9.36198e-16	-0.159346	2.81405e-37	-0.0758489	2.39575e-09	0.056479	3.44515e-17	3.58739e-16	2.51117e-13	2	1	2	0.201432	3.46349e-08	0.00418188	0.873282	-0.0743288	0.244834	-0.194472	7.44929e-07
10364-6	SL004101	Mothers against decapentaplegic homolog 2	SMAD2	Q15796	4087	SMAD2	Human	-0.103651	2.17548e-15	2.04607e-14	1.58571e-11	0	6	6	-0.106025	0.00818684	0.0609013	0.0799182	-0.489599	3.09633e-15	0.136308	0.0130315	-0.0932506	1.32697e-05	0.0933906	0.135431	-0.0104448	0.883433	-0.296584	1.61581e-15	-0.134132	1.2496e-26	-0.0733959	8.66066e-09	0.0516265	1.14107e-16	1.09438e-15	8.31728e-13	2	1	2	0.184235	4.88713e-07	0.00631476	0.810347	-0.0971982	0.129819	-0.193041	8.49118e-07
10365-132	SL005184	Interleukin-23	IL-23	P29460|Q9NPF7	3593|51561	IL12B|IL23A	Human	-0.036881	6.96291e-06	2.05977e-05	0.0507527	3	1	3	-0.0334492	0.40885	-0.00306279	0.929599	0.104691	0.109831	-0.092384	0.085537	-0.133146	6.25759e-10	0.11762	0.0555732	0.0567341	0.420965	0.124246	0.00135062	0.0593343	3.19856e-06	0.120195	7.07834e-21	-0.0414408	1.3442e-06	4.77479e-06	0.00979788	0	1	1	-0.0574253	0.120694	-0.0322444	0.220195	-0.0296598	0.643268	0.0242448	0.545177
10366-11	SL001728	Platelet-derived growth factor receptor alpha	PDGFRA	P16234	5156	PDGFRA	Human	-0.00680711	0.240927	0.296041	1	3	1	3	0.0115181	0.776787	0.0367703	0.290036	0.0866123	0.191872	-0.00251206	0.96293	-0.0836935	0.000115682	0.083323	0.183309	0.0410476	0.563858	0.130472	0.000777974	0.0560879	1.41801e-05	0.0858868	4.97523e-11	0.0601242	0.00793497	0.014288	1	1	0	1	0.0281674	0.448734	0.00638036	0.810327	0.200956	0.00158409	0.150195	0.000177989
10367-62	SL001716	Interleukin-12	IL-12	P29459|P29460	3592|3593	IL12A|IL12B	Human	0.0423045	5.40227e-05	0.000138995	0.393772	3	0	3	-0.0234823	0.565495	0.00510902	0.884283	0.110538	0.0953041	-0.0937178	0.0853359	0.0663838	0.00228348	-0.0113272	0.856492	-0.00585568	0.934817	0.0420582	0.291192	0.0777726	2.00142e-09	0.0408014	0.00192798	-0.0207544	0.000348248	0.000841358	1	1	1	1	-0.0838769	0.02478	-0.005076	0.848894	0.0562261	0.383369	0.154884	0.000136322
10370-21	SL004396	Signal transducer and activator of transcription 1-alpha/beta	STAT1	P42224	6772	STAT1	Human	-0.00710606	0.000582151	0.00125616	1	1	4	4	-0.0621036	0.12587	0.0511173	0.138606	-0.446361	1.10303e-12	0.0983084	0.0729698	0.116348	5.68435e-08	0.0713655	0.25438	-0.0151856	0.831343	-0.31741	5.20633e-17	-0.147808	7.73054e-31	-0.0735564	1.62439e-08	0.0462356	4.4359e-16	4.00164e-15	3.23333e-12	2	1	2	0.170461	2.99197e-06	0.0155001	0.553663	-0.118539	0.06505	-0.191805	1.47766e-06
10372-18	SL007229	Signal transducer and activator of transcription 6	STAT6	P42226	6778	STAT6	Human	-0.0230743	0.324995	0.385059	1	1	4	4	0.00102388	0.979881	0.0402015	0.248501	-0.466714	6.43197e-14	0.141405	0.0104002	0.0597721	0.00572899	0.0696533	0.265142	0.0208641	0.768268	-0.279013	1.57447e-13	-0.139501	4.51611e-28	-0.0745772	7.5358e-09	0.0438233	7.59249e-13	5.03564e-12	5.53417e-09	2	1	2	0.155138	2.4672e-05	-0.00232586	0.929723	-0.0803498	0.209232	-0.189345	1.71378e-06
10382-1	SL006803	Angiopoietin-related protein 3	ANGL3	Q9Y5C1	27329	ANGPTL3	Human	0.0510871	8.3496e-06	2.42761e-05	0.0608603	4	0	4	-0.0774573	0.0464235	0.065496	0.0416579	0.168498	0.00669648	-0.0200491	0.700715	0.0720228	0.000522586	0.0503044	0.394768	-0.142956	0.0376737	0.132483	0.000421905	0.00836375	0.492057	0.0640764	1.87779e-07	-0.0038602	0.0117155	0.0203223	1	1	1	1	0.0165689	0.62803	0.0230089	0.363447	0.023961	0.697327	0.107771	0.00541819
10390-21	SL018971	E3 ubiquitin-protein ligase ZNRF3	ZNRF3	Q9ULT6	84133	ZNRF3	Human	-0.0575394	4.2267e-05	0.000110663	0.308084	0	4	4	-0.0293135	0.472365	0.0278881	0.425404	-0.3077	2.20976e-06	0.0485162	0.373317	-0.0501029	0.020767	0.0355384	0.568594	-0.0724788	0.308698	-0.171039	1.20166e-05	-0.0739556	9.32056e-09	-0.023988	0.0664754	0.017532	3.87895e-06	1.29696e-05	0.0282737	1	0	1	0.0645246	0.0833165	-0.0637868	0.0162223	-0.103662	0.104307	0.0169128	0.676449
10391-1	SL006803	Angiopoietin-related protein 3	ANGL3	Q9Y5C1	27329	ANGPTL3	Human	0.0115744	0.737292	0.778971	1	3	1	3	-0.0456178	0.2345	0.00320062	0.91871	0.192072	0.00177696	0.0205767	0.694317	-0.00480645	0.812629	0.0670455	0.240707	-0.0827579	0.229746	0.100001	0.00647241	-0.0297461	0.0121316	0.0505909	2.37248e-05	-0.0376353	7.87438e-06	2.52181e-05	0.0573963	1	1	1	-0.0767275	0.0211559	0.0376767	0.125113	-0.0799662	0.193136	0.127529	0.000744247
10396-6	SL003755	Induced myeloid leukemia cell differentiation protein Mcl-1	Mcl-1	Q07820	4170	MCL1	Human	0.034146	0.00111046	0.00228327	1	3	0	3	0.148359	0.000242078	0.00912067	0.792787	-0.14349	0.029698	0.063936	0.240085	0.0365228	0.0889834	-0.0812418	0.189997	0.0201518	0.776214	0.0439239	0.26313	0.0442452	0.000589955	0.0557174	1.93647e-05	-0.0113045	0.22568	0.282546	1	0	0	0	-0.0584932	0.114286	-0.0465468	0.0763927	0.0625225	0.328112	0.00183302	0.963737
10398-110	SL019275	Ankyrin repeat domain-containing protein 1	ANKR1	Q15327	27063	ANKRD1	Human	0.00665202	0.702672	0.746941	1	4	0	4	-0.0154888	0.7045	-0.0728161	0.0374634	0.149961	0.0236535	0.0346132	0.525865	-0.0127113	0.558192	0.0113288	0.856706	0.0930613	0.19257	0.116693	0.00283898	0.0471512	0.000255726	0.0468414	0.000335748	0.0133432	0.214504	0.270084	1	2	1	2	0.00217145	0.953781	-0.021015	0.428206	0.10877	0.0897684	0.127875	0.00141844
10418-36	SL011111	Syntaxin-12	STX12	Q86Y82	23673	STX12	Human	0.0551552	4.40906e-10	2.30213e-09	3.21377e-06	1	4	4	0.091225	0.0252201	0.022339	0.521976	-0.391048	4.93878e-10	0.158575	0.00413585	0.186821	5.6632e-19	0.0749063	0.23211	-0.0441848	0.530165	-0.236684	5.53789e-10	-0.0694997	8.34432e-08	-0.0427975	0.00113959	0.00250785	0.719978	0.766456	1	1	1	1	0.136825	0.000218917	0.0146177	0.571186	-0.0792868	0.215592	-0.147739	0.000203283
10419-1	SL014110	Scavenger receptor class A member 5	SCAR5	Q6ZMJ2	286133	SCARA5	Human	0.0890108	6.51878e-13	4.62212e-12	4.75154e-09	5	0	5	-0.0566844	0.163208	0.0986356	0.00476871	0.173921	0.00845496	0.000777285	0.988575	0.119756	1.88568e-08	0.118145	0.0586448	0.0296084	0.678628	0.194016	5.79802e-07	0.0280479	0.0280994	0.0599243	3.51927e-06	0.0599214	0.00218595	0.00443333	1	2	0	2	0.12906	0.000520031	0.0133561	0.609981	0.0931415	0.147436	0.149587	0.00019504
10420-30	SL018037	Fas apoptotic inhibitory molecule 1	FAIM1	Q9NVQ4	55179	FAIM	Human	-0.0897756	1.56216e-15	1.50021e-14	1.13866e-11	0	2	2	-0.0817791	0.0445645	0.0229649	0.512384	-0.122018	0.0664095	0.0757582	0.162637	-0.146234	1.01484e-11	0.0719628	0.245435	-0.0562233	0.429268	-0.0782779	0.0455791	-0.113259	1.21123e-18	0.00544959	0.677006	0.0139221	0.027081	0.0429562	1	2	0	2	0.0897932	0.016121	-0.0399512	0.129383	-0.0602337	0.348435	-0.0455556	0.258583
10424-31	SL015264	Neural proliferation differentiation and control protein 1	NPDC1	Q9NQX5	56654	NPDC1	Human	-0.0122265	0.186122	0.236308	1	3	0	3	-0.0958216	0.0172081	-0.0451378	0.191853	0.211274	0.00095132	-0.108654	0.0430506	-0.0295051	0.158783	-0.0960292	0.114349	-0.0389634	0.583626	0.170765	6.45358e-06	-0.0227876	0.0670488	0.0486596	0.000103546	-0.00237134	0.841486	0.869273	1	1	0	1	-0.0547664	0.137445	-0.0231089	0.365574	-0.00201079	0.974971	0.113378	0.00405021
10425-3	SL017972	Beta-1,4-galactosyltransferase 5	B4GT5	O43286	9334	B4GALT5	Human	0.029606	0.0149548	0.0247458	1	1	0	1	0.0774346	0.0576436	-0.0669158	0.0565923	0.0665324	0.31858	-0.0893812	0.0993352	0.0532697	0.0142447	-0.0723439	0.247117	-0.0255669	0.720665	0.0718601	0.0683235	-0.00620702	0.631459	0.016114	0.219051	0.00349851	0.837867	0.86664	1	1	0	1	0.0265413	0.479479	0.0376069	0.156767	-0.0375688	0.559793	0.0228123	0.573014
10426-21	SL018004	Golgi SNAP receptor complex member 2	GOSR2	O14653	9570	GOSR2	Human	-0.0427574	8.36394e-06	2.43081e-05	0.0609647	0	2	2	-0.0878226	0.0309806	0.0686552	0.0494362	0.0446139	0.498992	0.0612486	0.260163	-0.0801655	0.000205084	0.058422	0.352199	0.0186108	0.79385	-0.074242	0.0583326	-0.0850827	4.69601e-11	-0.0237129	0.0709486	0.038189	0.00135645	0.00287418	1	1	0	1	0.168728	5.33488e-06	-0.0263248	0.31981	-0.0554154	0.389828	0.0665066	0.100183
10428-1	SL018045	Killer cell immunoglobulin-like receptor 2DS2	KI2S2	P43631	100132285	KIR2DS2	Human	0.0395519	0.00029388	0.000671081	1	4	0	4	-0.0398303	0.32596	-0.00618063	0.858413	0.11029	0.093067	-0.077775	0.149129	0.0552369	0.00920126	-0.0704587	0.257962	0.0988192	0.159646	0.171048	1.04579e-05	0.0313618	0.0137205	0.0774445	1.69399e-09	0.0170166	0.449403	0.513513	1	0	0	0	0.00721101	0.845507	0.00631149	0.807854	0.0567073	0.372384	0.0385502	0.340003
10430-31	SL025780	4F2 cell-surface antigen heavy chain:Cytoplasmic domain	4F2:CD	P08195	6520	SLC3A2	Human	0.00915186	0.3697	0.430264	1	0	0	0	-0.0174469	0.669832	0.00829337	0.812703	-0.00881765	0.894302	0.0318366	0.559179	0.0200615	0.356385	0.0703057	0.26144	-0.127694	0.0737626	0.0334978	0.396844	-0.000457503	0.971838	0.00563043	0.668188	0.0188166	0.0234069	0.0377378	1	1	0	1	0.0941305	0.011598	-0.0169074	0.524185	-0.0634082	0.326095	0.0342196	0.398453
10432-3	SL018002	Uncharacterized protein KIAA1644	K1644	Q3SXP7	85352	SHISAL1	Human	0.0501899	6.42855e-06	1.90944e-05	0.0468577	3	0	3	0.0455193	0.260658	-0.0498533	0.154923	0.0137315	0.835848	0.0780856	0.151334	0.0819867	0.000159368	0.0415695	0.506911	0.0316897	0.659451	0.117254	0.00280164	0.0639144	7.91355e-07	0.0162156	0.217023	-0.0282368	0.000194468	0.000493035	1	1	1	1	-0.0739967	0.0474241	-0.0165598	0.533916	-0.0269556	0.677136	0.146064	0.000279554
10435-2	SL008645	N(4)-(beta-N-acetylglucosaminyl)-L-asparaginase	ASPG	P20933	175	AGA	Human	0.036124	0.00119379	0.00243196	1	4	0	4	0.0506096	0.211119	-0.0714328	0.0372198	0.156504	0.0179979	-0.107836	0.0463254	0.0342899	0.112883	-0.0408297	0.505074	0.0300008	0.671697	0.119229	0.00175619	0.078628	4.34736e-10	0.0771407	1.51125e-09	-0.012141	0.0210722	0.0344306	1	0	2	2	-0.134897	0.000206302	0.00869218	0.742785	0.120561	0.0559349	0.0656655	0.0957109
10438-19	SL007128	Granulocyte-macrophage colony-stimulating factor receptor subunit alpha	CSF2R	P15509	1438	CSF2RA	Human	0.00207492	0.4905	0.547642	1	4	1	4	0.0579544	0.153158	-0.0231424	0.508725	0.197035	0.00231108	-0.00254701	0.962688	-0.0596707	0.00609927	-0.00984258	0.875403	-0.0580429	0.417151	0.129328	0.00100394	0.0461357	0.000374797	0.0443493	0.000743558	-0.00184706	0.314241	0.377244	1	0	0	0	-0.0448682	0.229761	-0.0330636	0.214292	0.0427538	0.507589	0.0197976	0.62467
10439-57	SL005393	Alpha-amylase 2B	Alpha-amylase 2B	P19961	280	AMY2B	Human	0.0390028	0.0502668	0.0733229	1	4	0	4	0.0535618	0.188565	0.0616905	0.0782851	0.205646	0.00168733	0.0248707	0.64796	-0.0262203	0.227217	0.142148	0.0230161	0.109683	0.122167	0.154356	8.27579e-05	0.0838049	8.81662e-11	0.0369256	0.00488311	-0.0261754	1.3564e-06	4.81108e-06	0.00988677	0	1	1	-0.0387275	0.30029	-0.0091988	0.728924	0.0827941	0.198714	0.0247727	0.540524
10440-26	SL025782	CXADR-like membrane protein:Extracellular domain	ACAM:ECD	Q9H6B4	79827	CLMP	Human	-0.00832316	0.316687	0.376379	1	3	1	3	-0.0849814	0.0345473	-0.0365332	0.28085	0.207459	0.00119463	-0.0334615	0.534471	-0.0495201	0.0172232	0.0632209	0.295888	-0.00390867	0.956275	0.156358	2.8229e-05	0.0241583	0.045164	0.0905875	7.81301e-14	-0.0314875	0.000211685	0.000532979	1	0	2	2	-0.0846087	0.0181094	0.0369337	0.141495	-0.0590116	0.360432	0.0677933	0.0829384
10442-1	SL018089	Transmembrane protein 190	TM190	Q8WZ59	147744	TMEM190	Human	-0.00163814	0.89377	0.913573	1	2	0	2	-0.0148618	0.714637	-0.020217	0.560029	0.0679552	0.306813	-0.145415	0.00725007	-0.0178241	0.404172	-0.116851	0.061512	0.0573445	0.423462	0.138799	0.000329241	0.0363775	0.00440789	0.0123698	0.339727	6.5734e-05	0.0199732	0.032782	1	1	1	1	-0.0519138	0.16279	-0.0437114	0.0929354	0.116643	0.0689288	0.160394	5.79457e-05
10445-20	SL004747	Apolipoprotein M	ApoM	O95445	55937	APOM	Human	-0.039662	5.08706e-05	0.000131395	0.370796	0	2	2	-0.0327419	0.399387	0.0138891	0.682158	0.115874	0.0712792	-0.0293364	0.578171	-0.0944082	7.21327e-06	0.000115896	0.998465	-0.0824735	0.233647	-0.0218943	0.563358	0.0153238	0.224226	-0.0292636	0.0218083	0.0255336	0.175827	0.227234	1	0	0	0	0.0754102	0.0382117	-0.0301063	0.240477	0.0556992	0.37162	0.0149274	0.704346
10447-18	SL018138	Polyadenylate-binding protein 3	PABP3	Q9H361	5042	PABPC3	Human	-0.0578325	0.000196387	0.00046087	1	0	4	4	0.0363982	0.371996	0.0262357	0.448141	-0.531151	2.10228e-18	-0.00739304	0.891994	-0.00543725	0.801693	-0.00786558	0.900155	-0.0650922	0.36059	-0.277974	2.49438e-13	-0.126944	2.71885e-23	-0.0719569	2.82006e-08	0.0767165	2.05066e-31	2.37258e-29	1.49473e-27	2	1	2	0.177616	1.0138e-06	-0.023674	0.368719	-0.0611849	0.341643	-0.164833	3.40423e-05
10449-31	SL008887	Protein shisa-2 homolog	TMM46	Q6UWI4	387914	SHISA2	Human	-0.114613	2.73732e-27	1.01281e-25	1.99524e-23	2	3	3	-0.149287	0.000200673	-0.0819622	0.0192404	0.215547	0.00106606	-0.0118419	0.827334	-0.223028	8.53106e-26	-0.00943151	0.878924	0.0120311	0.864989	0.0492494	0.209865	-0.0778863	1.7346e-09	0.0519495	7.56787e-05	-0.0178118	0.0522056	0.0770921	1	0	1	1	-0.0111109	0.766998	-0.0252523	0.337701	-0.0627563	0.327408	0.048172	0.232493
10451-11	SL008914	Nucleobindin-1	NUCB1	Q02818	4924	NUCB1	Human	0.0224361	0.212596	0.265648	1	2	0	2	0.146834	0.000276498	0.0832378	0.0169748	-0.0735758	0.269346	-0.0399297	0.46463	-0.0109158	0.614213	0.00394306	0.949977	0.0215654	0.762807	0.0121306	0.755014	0.0398209	0.00195836	-0.0264013	0.0430428	0.00798406	0.767798	0.808857	1	0	0	0	0.0635112	0.0875171	0.0417232	0.114797	-0.081641	0.201269	0.0695108	0.0804939
10453-7	SL018233	Carcinoembryonic antigen-related cell adhesion molecule 20	CEA20	Q6UY09	125931	CEACAM20	Human	-0.0116779	0.313398	0.373383	1	1	0	1	0.00221941	0.956651	-0.0372122	0.288018	0.0609456	0.358298	-0.0694361	0.202175	-0.0334542	0.12308	-0.0180883	0.772724	-0.0172453	0.809692	0.0491778	0.213639	0.0441403	0.000660751	-0.00348761	0.79085	0.00934673	0.965545	0.970764	1	0	0	0	0.0836992	0.0250559	-0.00777964	0.769738	-0.0088009	0.891037	-0.019224	0.634976
10454-99	SL018290	DnaJ homolog subfamily C member 16	DJC16	Q9Y2G8	23341	DNAJC16	Human	-0.0294743	0.247777	0.303231	1	1	4	4	-0.0160802	0.690845	0.0385892	0.268599	-0.494955	1.66126e-15	0.135775	0.0137366	0.0585931	0.00679108	0.0461735	0.459448	-0.0816671	0.249977	-0.279791	5.62653e-14	-0.111608	1.53341e-18	-0.0930131	4.78356e-13	0.0502762	2.03105e-18	2.46739e-17	1.48043e-14	2	1	2	0.132582	0.000341066	0.00178315	0.946306	-0.0672589	0.295395	-0.177466	5.97473e-06
10455-196	SL004678	Interleukin-31	IL-31	Q6EBC2	386653	IL31	Human	0.0231654	0.122867	0.163636	1	0	0	0	0.0766876	0.0602737	-0.000834322	0.981077	-0.00122709	0.985293	-0.00770185	0.887719	0.0282724	0.194048	0.0916626	0.143712	-0.0898833	0.205429	0.0291873	0.460932	-0.00101903	0.937438	-0.0244967	0.0626393	-0.00995323	0.109051	0.149075	1	0	0	0	-0.0186342	0.619788	-0.0086047	0.746483	0.0237651	0.709519	0.0293953	0.46896
10457-3	SL004861	Interleukin-18 receptor accessory protein	IL-18 Rb	O95256	8807	IL18RAP	Human	0.0516726	2.29963e-05	6.25501e-05	0.16762	2	1	2	-0.0246129	0.546863	-0.033339	0.34241	0.151088	0.0220693	0.0897064	0.098353	0.106036	9.98778e-07	-0.0848276	0.174743	0.0927939	0.194229	0.0629216	0.111266	-0.0283079	0.0289712	0.0127771	0.330867	-0.0213172	8.83608e-05	0.000239785	0.644062	0	1	1	-0.0462901	0.216268	-0.0231017	0.384357	0.0273821	0.671363	-0.0186773	0.644972
10460-1	SL006029	Chitotriosidase-1	Chitotriosidase-1	Q13231	1118	CHIT1	Human	0.00890259	0.486715	0.544287	1	2	0	2	-0.0956803	0.016822	0.0280464	0.397789	0.181277	0.00463314	-0.04016	0.449366	-0.0140429	0.503691	0.00804879	0.894859	0.0862281	0.21751	0.0760237	0.0442965	0.0780441	2.1306e-10	0.0224756	0.0716689	0.00151681	0.989842	0.991338	1	1	0	1	0.0071934	0.838626	-0.00377198	0.882779	0.00573328	0.926899	0.028911	0.458522
10462-14	SL012880	Insulin-like peptide INSL5	INSL5	Q9Y5Q6	10022	INSL5	Human	0.0297307	0.29491	0.35396	1	3	0	3	0.0617075	0.130269	0.019621	0.576504	0.185028	0.00481048	-0.0262277	0.631062	-0.0300491	0.164498	0.137747	0.0267803	0.192781	0.00659668	0.17097	9.32956e-06	0.00166457	0.897634	0.0849448	8.46744e-11	0.0102228	0.954954	0.962081	1	0	0	0	0.0200911	0.592136	-0.0332781	0.209103	0.00243436	0.969704	0.0743971	0.0631835
10463-23	SL002514	Intestinal-type alkaline phosphatase	Alkaline phosphatase, intestine	P09923	248	ALPI	Human	-0.0596237	5.98535e-07	2.03972e-06	0.00436272	3	1	3	-0.0271095	0.503864	-0.0277425	0.428053	0.0335972	0.61116	0.0487386	0.370991	-0.154754	6.51126e-13	-0.104079	0.0954378	-0.079137	0.268075	0.159	3.02402e-05	0.0694115	5.43766e-08	0.0812819	3.17818e-10	-0.0192469	0.0195285	0.0321317	1	0	1	1	-0.0379927	0.309687	-0.0281628	0.287119	-0.0444471	0.491025	0.0898696	0.0222317
10464-6	SL008696	Anthrax toxin receptor 1	ANTR1	Q9H6X2	84168	ANTXR1	Human	-0.0790755	2.74253e-10	1.46557e-09	1.99903e-06	0	2	2	-0.145172	0.000215902	-0.0470054	0.157426	0.0355044	0.588997	-0.0440298	0.401561	-0.122761	7.04258e-09	-0.144726	0.0152278	-0.15857	0.0231898	0.0793809	0.0380303	-0.00381297	0.760197	0.0223016	0.0780048	-0.0526941	1.42247e-05	4.38965e-05	0.103684	0	2	2	-0.112382	0.00111665	-0.0575925	0.0251337	-0.0535993	0.387099	0.00239362	0.951397
10470-34	SL026024	Thioredoxin domain-containing protein 11:C-term	TXD11:N-term	Q6PKC3	51061	TXNDC11	Human	-0.0293532	0.00036492	0.000817425	1	0	2	2	-0.0704014	0.084811	0.0848126	0.0153758	0.135436	0.0406711	-0.0254734	0.639461	-0.0871795	6.03984e-05	0.0504715	0.42051	0.0252151	0.722162	-0.00994727	0.800881	-0.0311323	0.0163802	-0.0199429	0.129391	0.0290971	0.0208956	0.0341651	1	1	0	1	0.153078	3.78804e-05	-0.0317713	0.230905	-0.0664361	0.303761	0.08872	0.0276148
10472-53	SL004145	Tumor necrosis factor receptor superfamily member 14	HVEM	Q92956	8764	TNFRSF14	Human	-0.0797108	1.74295e-16	1.85736e-15	1.27043e-12	3	3	3	-0.129723	0.00138366	-0.0223712	0.523696	0.311002	1.76384e-06	-0.0193263	0.722986	-0.194104	1.73003e-19	-0.0132832	0.832112	-0.0146598	0.83641	0.129241	0.000950435	-0.0574149	8.89785e-06	0.0589814	6.57456e-06	0.0026376	0.734644	0.779109	1	0	0	0	0.0559301	0.13499	-0.0189016	0.475654	-0.0492187	0.443407	0.0709192	0.077212
10473-2	SL002602	Trefoil factor 2	Trefoil factor 2	Q03403	7032	TFF2	Human	0.0260842	0.0323403	0.0496584	1	2	0	2	0.0263983	0.517363	-0.0367605	0.295646	0.0108263	0.871107	-0.0371751	0.495757	0.0376129	0.0839169	0.0360264	0.564852	0.0906339	0.197547	0.120237	0.0022898	0.0315814	0.0150259	-0.00252954	0.84766	-0.0152619	0.187102	0.239977	1	0	0	0	-0.0260093	0.488198	-0.024347	0.361034	-0.0391452	0.539061	0.0549082	0.174753
10479-18	SL000645	Stromelysin-2	MMP-10	P09238	4319	MMP10	Human	0.0191906	0.279876	0.338536	1	2	0	2	0.013253	0.743108	0.05291	0.130519	0.115501	0.0810565	-0.0839202	0.120563	-0.00252521	0.906712	-0.0999065	0.1104	-0.0453208	0.523123	0.129765	0.000598836	-0.0152049	0.236149	0.0507845	9.11891e-05	-0.0297796	6.20842e-05	0.000173118	0.452532	0	1	1	-0.0699931	0.0609314	-0.0120604	0.646911	-0.0091535	0.885325	0.0875667	0.0246651
10480-33	SL004557	CD59 glycoprotein	CD59	P13987	966	CD59	Human	0.0279924	0.0106295	0.0181448	1	2	0	2	0.0291353	0.475418	-0.0118535	0.734978	-0.0330539	0.62049	-0.0543214	0.319493	0.0378339	0.0820703	0.0869983	0.164403	0.137719	0.0533052	0.0511621	0.194433	0.0391635	0.00254961	0.0389318	0.00308628	0.0111719	0.539566	0.601545	1	0	0	0	-0.000812818	0.982648	-0.0165096	0.53554	0.0511071	0.427905	-0.000516864	0.989786
10485-56	SL005064	Melanoma-associated antigen 4	MAGE-4	P43358	4103	MAGEA4	Human	-0.0423748	3.0608e-05	8.17224e-05	0.223102	1	2	2	-0.0389844	0.343593	0.0883222	0.0115838	-0.00517778	0.938073	0.0112467	0.83657	-0.112918	1.85934e-07	0.0238073	0.703731	-0.0398549	0.57649	0.0186697	0.63505	0.0414124	0.00139791	-0.0564195	1.76132e-05	0.0679212	2.32482e-10	1.2244e-09	1.69456e-06	2	0	2	0.219156	3.43408e-09	-0.0209685	0.430016	-0.0358181	0.57829	0.0791017	0.0491377
10490-3	SL025976	Dolichyl-diphosphooligosaccharide--protein glycosyltransferase subunit 1:Cytoplasmic domain	RPN1:CD	P04843	6184	RPN1	Human	-0.0286671	0.217467	0.270822	1	0	4	4	-0.000456938	0.99109	0.00757824	0.826385	-0.371158	4.18091e-09	0.104966	0.0511964	0.0262577	0.225647	-0.0454619	0.465362	-0.0903739	0.2058	-0.146515	0.000170274	-0.0696106	7.21136e-08	-0.0511119	9.56395e-05	0.0456469	9.34789e-19	1.18912e-17	6.81368e-15	2	0	2	0.0965028	0.00840839	-0.0431451	0.103336	-0.133148	0.0385727	-0.0699358	0.0834203
10496-11	SL009322	Calcium-activated chloride channel regulator 1	CaCC	A8K7I4	1179	CLCA1	Human	0.0424761	0.00108899	0.00224228	1	3	0	3	0.199927	7.41967e-07	0.00925616	0.792235	-0.0302812	0.641657	-0.0453991	0.403346	0.0222806	0.305558	-0.0801304	0.200257	-0.013883	0.84627	0.0897974	0.0227876	0.081368	3.37572e-10	0.0050711	0.699901	0.0163766	0.427108	0.491427	1	0	0	0	0.00734868	0.845113	-0.0219962	0.408307	0.0616326	0.338742	0.0188863	0.641216
10499-1	SL008733	Transmembrane protein 106A	T106A	Q96A25	113277	TMEM106A	Human	-0.0657776	7.65415e-07	2.5722e-06	0.00557911	0	4	4	-0.0217521	0.593376	0.0466484	0.18097	-0.332371	2.81352e-07	-0.0127611	0.814603	-0.0817618	0.000159411	0.00772547	0.901977	-0.100637	0.159393	-0.0707037	0.0724201	-0.056092	1.31675e-05	-0.0338885	0.00941033	0.0255989	0.000261326	0.00064526	1	1	0	1	0.0699801	0.059411	-0.0454484	0.0864936	-0.00780771	0.903719	-0.0768279	0.0567973
10505-12	SL018629	E3 ubiquitin-protein ligase RNF43	RNF43	Q68DV7	54894	RNF43	Human	0.026075	0.15539	0.20186	1	2	0	2	0.0364236	0.373179	0.0461799	0.186915	0.157382	0.0164357	-0.0913449	0.0937149	-0.00174607	0.936095	-0.0647322	0.304406	0.00190923	0.978809	0.11328	0.00392852	0.0265068	0.0410961	0.0115575	0.379626	-0.0179385	0.234214	0.291926	1	0	0	0	-0.0569867	0.126101	-0.0228853	0.390034	-0.0189387	0.768886	0.0348306	0.389267
10506-53	SL007962	Membrane-associated progesterone receptor component 2	PGRC2	O15173	10424	PGRMC2	Human	-0.0425872	0.0064571	0.0115698	1	0	4	4	0.0498104	0.213955	-0.00603635	0.863438	-0.326567	3.43924e-07	0.0591998	0.274491	-0.0199522	0.347873	0.0699198	0.2528	-0.193848	0.0060511	-0.216463	2.19493e-08	-0.0363645	0.00464291	-0.0620103	1.87363e-06	0.0499873	2.30686e-15	1.91293e-14	1.68147e-11	2	1	2	0.102412	0.00628625	0.0164402	0.531511	-0.0524332	0.413389	-0.134269	0.000777767
10507-166	SL009308	Acrosomal protein SP-10	sperm protein 10	P26436	56	ACRV1	Human	0.00780839	0.718185	0.761654	1	0	0	0	0.0831365	0.0416551	0.0164914	0.63724	-0.0339961	0.607703	0.0342242	0.529767	-0.0126764	0.559592	-0.0487105	0.434434	-0.0765289	0.279557	0.0749076	0.0580938	0.00697447	0.59089	0.0101754	0.43911	-0.0191054	0.000799174	0.00177814	1	0	1	1	0.0133289	0.720785	0.0187604	0.480305	-0.0125251	0.845021	0.0394434	0.330642
10510-62	SL018612	SLP adapter and CSK-interacting membrane protein	SCIMP	Q6UWF3	388325	SCIMP	Human	0.0476666	9.89383e-05	0.00024471	0.721162	3	0	3	0.0569732	0.163367	0.0351214	0.315671	0.0810341	0.222504	-0.0850752	0.118576	0.0544914	0.0120923	-0.0849089	0.173427	-0.0496957	0.485975	0.113794	0.00387453	0.050546	9.47241e-05	0.0192089	0.143505	-0.00544196	0.192476	0.245745	1	0	0	0	0.014038	0.707262	0.00988614	0.709782	-0.0143676	0.822944	0.0450257	0.266393
10511-10	SL025821	Collagen alpha-3(VI) chain:isoform 3	Collagen alpha-3(VI):isoform 3	P12111	1293	COL6A3	Human	-0.027701	0.0023167	0.00449586	1	0	2	2	-0.0879854	0.0321023	0.0894748	0.0105733	0.0675359	0.309207	0.019119	0.726443	-0.0694952	0.00142053	0.0792685	0.205208	-0.00637049	0.928982	-0.0254248	0.521374	-0.0315562	0.0151102	-0.0182187	0.166583	0.0524679	1.38135e-06	4.89452e-06	0.0100687	2	0	2	0.180221	1.23576e-06	0.00496364	0.852209	-0.060409	0.348773	0.0783671	0.0514153
10512-13	SL025888	Cytokine receptor common subunit beta:Extracellular domain	IL3RB:ECD	P32927	1439	CSF2RB	Human	0.00630226	0.724777	0.76732	1	2	0	2	0.0315988	0.439155	-0.0272997	0.43412	0.00097173	0.988346	-0.000739211	0.989186	-0.0164247	0.4501	-0.0243858	0.697287	0.196756	0.00529758	0.120256	0.00216097	0.0453156	0.000462854	0.0192294	0.142798	-0.0128828	0.00539076	0.0100933	1	0	1	1	-0.030571	0.410469	-0.042587	0.109361	0.0478408	0.457624	0.0690289	0.0877963
10513-13	SL018613	Calsenilin	CSEN	Q9Y2W7	30818	KCNIP3	Human	-0.00575068	0.822043	0.852457	1	0	0	0	-0.00279151	0.945387	-0.0248766	0.477455	-0.0396631	0.551961	-0.0127439	0.815304	0.00378923	0.861867	-0.0702352	0.262153	0.147865	0.0326334	-0.0277879	0.483931	0.0140307	0.280015	-0.0220014	0.0946282	-0.0111417	0.336679	0.400217	1	0	0	0	-0.0836523	0.0254721	0.0551258	0.038441	0.0366925	0.569809	0.0273174	0.500524
10514-5	SL005360	Prostaglandin-H2 D-isomerase	PGD2 synthase	P41222	5730	PTGDS	Human	0.026082	0.0011385	0.00233366	1	5	1	5	-0.0560094	0.145759	-0.109306	0.000974072	0.136806	0.0148668	-0.0437153	0.388658	0.0504432	0.00617753	0.0812575	0.172717	0.052239	0.440351	0.1219	0.000358387	0.0323029	0.00723711	0.109057	1.87342e-19	-0.0282034	2.61753e-10	1.37162e-09	1.90792e-06	1	1	1	-0.0717971	0.0419197	0.0236273	0.296049	0.0579878	0.33766	0.134313	0.000134795
10521-10	SL025939	Matrix-remodeling-associated protein 8:Extracellular domain	MXRA8:ECD	Q9BRK3	54587	MXRA8	Human	0.000104052	0.458846	0.51829	1	1	0	1	-0.0518295	0.200595	-0.0199817	0.550532	0.0483991	0.458598	-0.0554261	0.305812	0.0186072	0.384614	-0.106542	0.0849521	-0.161356	0.0206676	0.0257435	0.507249	0.04603	0.000250658	-0.00147901	0.907691	-0.0663541	4.29672e-07	1.61771e-06	0.00313188	0	2	2	-0.117604	0.000773257	-0.0290001	0.265984	-0.114976	0.0692055	-0.0237316	0.551872
10527-22	SL013075	ATP-dependent RNA helicase A	DHX9	Q08211	1660	DHX9	Human	-0.0228947	0.00818791	0.0143535	1	0	2	2	-0.0066761	0.869567	-0.0525224	0.134236	0.109171	0.10121	-0.00952264	0.861867	-0.0580989	0.00719413	0.0252632	0.686543	0.0265349	0.708464	0.0768518	0.0518257	-0.0286413	0.027016	0.00646082	0.62265	-0.0104806	0.17187	0.222792	1	0	0	0	0.00594489	0.873801	-0.0240868	0.361287	-0.00911527	0.887727	0.0308162	0.448917
10528-2	SL008734	Dipeptidase 1	DPEP1	P16444	1800	DPEP1	Human	0.000869808	0.77747	0.814646	1	0	0	0	-0.0257729	0.527701	-0.0446157	0.201039	0.0686848	0.300151	-0.0649284	0.233416	0.00528687	0.80767	-0.0720008	0.248591	-0.00218672	0.975455	0.0758237	0.054774	0.0138408	0.286004	0.0232414	0.0771201	-0.00736764	0.223461	0.27996	1	0	0	0	0.0196823	0.59871	-0.0289336	0.275117	-0.00184987	0.977028	0.000197048	0.996113
10530-8	SL016414	Proteasome subunit beta type-6	PSB6	P28072	5694	PSMB6	Human	0.0253863	0.171289	0.219888	1	3	0	3	0.0703877	0.0830078	-0.0175782	0.615546	0.189724	0.00362213	-0.0133843	0.806359	0.00278566	0.898008	-0.0244509	0.695349	-0.0866782	0.221638	0.0899093	0.0225286	0.0464711	0.000328157	-0.015239	0.245595	-0.00923488	0.346091	0.409522	1	0	0	0	-0.0221257	0.552123	-0.00629352	0.812878	-0.0284019	0.659429	0.0414328	0.306474
10531-18	SL010845	GTPase NRas	RASN	P01111	4893	NRAS	Human	0.107774	3.14996e-29	1.51053e-27	2.29601e-25	3	1	3	-0.0992717	0.0146723	-0.0638521	0.0640266	0.270017	3.11843e-05	0.125613	0.0203056	0.251511	2.30664e-32	0.0951644	0.127739	0.070757	0.308916	0.0450294	0.251387	0.081712	1.18353e-10	-0.252801	1.00066e-87	-0.0192832	0.130012	0.173946	1	0	2	2	-0.158713	1.47374e-05	-0.00868481	0.740842	0.104978	0.0898499	0.0278353	0.489197
10534-40	SL025953	Poly [ADP-ribose] polymerase 1:BRCA1 C-terminal:BRCA1 C-terminus domian	PARP:BRCT domain	P09874	142	PARP1	Human	-0.0228787	0.209869	0.262841	1	1	0	1	0.066155	0.105496	-0.0731658	0.0367412	-0.094786	0.148415	0.043134	0.42859	-0.0257125	0.236175	-0.105646	0.0908491	-0.123612	0.0842994	-0.0382043	0.332881	-0.00821524	0.525891	0.0577231	1.06619e-05	-0.0428366	0.0143634	0.0243817	1	1	0	1	-0.0495234	0.18623	-0.0198399	0.455346	-0.1675	0.00895204	0.0154335	0.702738
10535-25	SL018731	Cytochrome c oxidase subunit 6A2, mitochondrial	CX6A2	Q02221	1339	COX6A2	Human	-0.00218523	0.497322	0.553855	1	1	0	1	-0.033168	0.417211	0.037861	0.281195	0.0745465	0.262973	-0.0770104	0.156871	-0.0314839	0.14829	0.0447845	0.474951	-0.0625996	0.381474	0.121007	0.00218297	-0.000904154	0.944488	0.0123479	0.348178	0.0341281	0.00809664	0.0145504	1	1	0	1	-0.0182102	0.625984	0.0258953	0.331217	0.0469155	0.463775	0.180558	7.51393e-06
10539-30	SL014293	CD99 antigen-like protein 2	C99L2	Q8TCZ2	83692	CD99L2	Human	0.00254448	0.749053	0.789451	1	1	0	1	0.0136103	0.740343	-0.0257537	0.462831	0.199282	0.00250611	-0.00452447	0.933608	-0.0183269	0.394129	-0.0511365	0.412535	-0.0186098	0.795168	-0.0155899	0.693834	0.0251365	0.0526568	-0.00355885	0.786685	-0.0684953	1.93682e-09	9.26952e-09	1.41175e-05	0	2	2	-0.115701	0.00190869	-0.033167	0.208149	-0.102464	0.111131	-0.0306576	0.449607
10546-2	SL012744	Thrombospondin-type laminin G domain and EAR repeat-containing protein	TSEAR	Q8WU66	54084	TSPEAR	Human	-0.079687	1.08007e-11	6.75181e-11	7.87261e-08	0	2	2	-0.0671394	0.10034	-0.112075	0.00134711	0.0400678	0.548694	-0.0525016	0.331349	-0.131669	1.11708e-09	0.0131105	0.834009	-0.117741	0.0979204	0.0669035	0.0891018	-0.024677	0.0570442	0.00118017	0.92848	-0.0113244	0.52799	0.590173	1	0	0	0	0.0163964	0.661662	-0.0324333	0.221199	-0.124389	0.0526251	0.0752787	0.0621238
10550-37	SL004132	Bone morphogenetic protein receptor type-1B	BMP RIB	O00238	658	BMPR1B	Human	-0.0470534	1.19476e-05	3.38856e-05	0.087086	0	1	1	0.0272225	0.504282	-0.0940818	0.00699117	0.0204702	0.758135	0.0531012	0.329306	-0.100521	3.01878e-06	-0.0102434	0.868409	-0.004883	0.944508	0.0825621	0.0364794	-0.00885199	0.494132	0.0201793	0.124118	0.00807661	0.294313	0.356649	1	0	0	0	0.0152482	0.683299	-0.0581409	0.0273263	0.126727	0.0476354	0.0352793	0.383915
10551-7	SL007008	Linker for activation of T-cells family member 1	LAT	O43561	27040	LAT	Human	0.00423508	0.60224	0.65333	1	0	0	0	-0.0131583	0.747674	0.00879344	0.802782	0.0406637	0.542632	-0.00941465	0.863718	0.00027101	0.99008	-0.000924489	0.988094	-0.0487994	0.490302	-0.00437795	0.912252	0.0264557	0.0417447	0.0257889	0.0502925	-0.00245838	0.481653	0.545999	1	0	0	0	-0.0536549	0.153885	-0.00590641	0.824635	0.074276	0.250921	0.000980333	0.980832
10552-88	SL017983	NKG2-F type II integral membrane protein	NKG2F	O43908	8302	KLRC4	Human	-0.017045	0.832952	0.861679	1	1	4	4	0.0197149	0.628832	0.00859888	0.806082	-0.419392	3.77864e-11	0.0650824	0.230381	0.0677626	0.00185124	-0.0282827	0.650253	-0.056678	0.427579	-0.209876	5.67186e-08	-0.100148	7.16829e-15	-0.078009	2.26349e-09	0.0186358	6.31749e-05	0.000175891	0.460482	2	1	2	0.098355	0.0082879	-0.00708196	0.789963	-0.0771593	0.227651	-0.12185	0.0024201
10553-8	SL017988	Torsin-1A-interacting protein 2	TOIP2	Q8NFQ8	163590	TOR1AIP2	Human	0.0139187	0.121683	0.162088	1	2	4	4	0.160403	7.39827e-05	0.0622143	0.074591	-0.430397	6.21374e-12	0.10557	0.0514187	0.0533918	0.0134529	0.0785614	0.210648	0.0296052	0.677695	-0.146719	0.00018626	-0.0416923	0.00126876	-0.0684373	1.69292e-07	0.0726804	3.10665e-19	4.24847e-18	2.26443e-15	2	0	2	0.178891	1.27699e-06	-0.0163946	0.535797	-0.00513293	0.936492	-0.0766994	0.057874
10554-23	SL009072	Beta-galactosidase	BGAL	P16278	2720	GLB1	Human	0.00991964	0.211211	0.264225	1	0	1	1	-0.0280713	0.490818	0.0726552	0.0377724	0.0328701	0.615123	0.0614444	0.255631	0.0153478	0.47992	0.0783738	0.20939	0.00728448	0.918879	-0.0535314	0.174865	0.0191027	0.139492	-0.129945	2.5553e-23	0.0712891	1.68024e-14	1.28513e-13	1.22473e-10	2	1	2	0.174457	2.28207e-06	-0.00775644	0.770515	-0.0216216	0.736096	0.040429	0.315995
10557-6	SL018003	Testis-expressed sequence 29 protein	TEX29	Q8N6K0	121793	TEX29	Human	0.0153256	0.137973	0.181762	1	2	1	2	0.211334	2.52408e-07	-0.0516385	0.137687	-0.04519	0.497779	0.0646748	0.23473	-0.0129947	0.549773	-0.0671669	0.279459	0.0342865	0.627056	-0.101012	0.0104291	0.135082	1.25281e-25	-0.00115405	0.930041	-0.0550266	0.000658444	0.00149654	1	0	1	1	-0.0888212	0.0166871	-0.041501	0.118568	-0.0952728	0.136129	-0.0694646	0.0861158
10558-26	SL008436	Protocadherin-9	PCDH9	Q9HC56	5101	PCDH9	Human	-0.0494471	4.23128e-05	0.000110663	0.308418	4	2	4	-0.133408	0.00101472	-0.0730714	0.0370924	0.174745	0.00802968	-0.0436711	0.419995	-0.121161	2.19827e-08	0.0340252	0.582147	0.0151451	0.832072	0.183138	2.96075e-06	0.0646831	5.38476e-07	0.0957541	2.19676e-13	-0.00568364	0.0632214	0.0916874	1	0	1	1	-0.0121227	0.745615	-0.0293475	0.269052	0.0441234	0.489732	0.073029	0.0716045
10560-1	SL025895	Integral membrane protein 2C:N-term	ITM2C:N-term	Q9NQX7	81618	ITM2C	Human	0.00497716	0.558312	0.611134	1	0	0	0	0.0657781	0.107031	-0.0299463	0.39017	0.145153	0.0283461	-0.0289228	0.593334	-0.0281992	0.193102	0.0642172	0.301291	0.0426558	0.548012	0.0276441	0.484001	-0.00172524	0.894143	-0.00356263	0.786327	-0.00631656	0.442116	0.50598	1	0	0	0	0.0458272	0.220499	0.00182697	0.945074	-0.0732348	0.254156	0.0392434	0.332138
10561-5	SL004512	Peptidoglycan recognition protein 3	PGRP-I-alpha	Q96LB9	114771	PGLYRP3	Human	-0.0408194	2.22589e-05	6.07206e-05	0.162245	1	2	2	-0.0778844	0.0536478	-0.0221632	0.519564	0.210583	0.00092623	-0.0327414	0.540824	-0.0909276	2.3095e-05	0.054469	0.382153	-0.0255011	0.718426	-0.0199238	0.612561	-0.0295839	0.0219124	0.0143683	0.272324	0.0184569	0.0151087	0.025516	1	1	0	1	0.0594236	0.106044	-0.0425668	0.104735	-0.0509823	0.422386	0.0103172	0.798091
10562-42	SL015086	Neuropilin and tolloid-like protein 2	NETO2	Q8NC67	81831	NETO2	Human	0.0652825	4.72594e-07	1.63645e-06	0.00344473	4	1	4	0.0678715	0.0963827	-0.0416659	0.233894	0.22275	0.000727916	0.0509014	0.34615	0.078019	0.000301934	-0.00741853	0.905526	-0.0606891	0.394853	0.158947	5.18474e-05	0.146206	1.09908e-30	-0.0935655	4.83061e-13	-0.0280807	2.13175e-05	6.4049e-05	0.155383	0	1	1	-0.0230914	0.537876	-0.0283499	0.282971	0.00967041	0.879605	0.0459022	0.253851
10563-13	SL018021	LysM and putative peptidoglycan-binding domain-containing protein 3	LYSM3	Q7Z3D4	116068	LYSMD3	Human	0.0539645	3.57216e-06	1.09447e-05	0.0260375	3	0	3	0.107938	0.00812912	-0.0598756	0.0868816	0.0431694	0.517517	-0.0964984	0.0769089	0.0862266	7.13704e-05	0.0192092	0.758875	0.0109348	0.878841	0.0710156	0.0717094	0.0432823	0.000835355	0.0194252	0.139295	-0.0107424	0.0646715	0.0935669	1	1	1	1	0.0225118	0.547836	-0.00368013	0.889902	-0.0758506	0.240601	0.146282	0.000267482
10565-19	SL017951	SLIT and NTRK-like protein 3	SLIK3	O94933	22865	SLITRK3	Human	0.126334	3.83724e-26	1.18015e-24	2.79697e-22	5	0	5	-0.0898427	0.0268845	0.108354	0.00189789	0.243534	0.00017885	-0.057079	0.294384	0.208245	8.30917e-23	0.104402	0.0951885	0.0202616	0.777278	0.197342	1.55503e-07	0.0184578	0.149423	0.0285993	0.0274298	0.0209344	0.790907	0.828174	1	0	0	0	0.0681097	0.0684045	0.0156527	0.551815	0.0339939	0.597802	0.0752415	0.0552193
10569-28	SL012443	Microfibrillar-associated protein 2	MFAP2	P55001	4237	MFAP2	Human	0.0543073	0.00062722	0.00134742	1	3	0	3	0.16954	2.02106e-05	0.0360459	0.297325	0.020551	0.749622	-0.112297	0.0348181	0.0286563	0.181882	0.100622	0.103715	0.152025	0.0332101	0.154865	3.86581e-05	-0.00235188	0.854042	0.034393	0.00786318	0.0380217	0.113714	0.154581	1	1	0	1	0.0653394	0.0772596	-0.00642727	0.806863	0.0717895	0.26256	0.159316	3.91508e-05
10571-14	SL018096	Alpha-1,3-mannosyl-glycoprotein 2-beta-N-acetylglucosaminyltransferase	MGAT1	P26572	4245	MGAT1	Human	0.00963711	0.383598	0.444311	1	2	0	2	-0.0218546	0.592837	0.00752918	0.829726	-0.00270061	0.967624	-0.00934046	0.864352	0.00094535	0.965354	0.052502	0.401649	0.0388207	0.585176	0.107429	0.00658055	0.0227508	0.0797073	0.0422925	0.00130489	0.0104398	0.249246	0.308134	1	0	1	1	0.0298592	0.425315	-0.0173685	0.51394	0.0684936	0.287651	0.0942526	0.019983
10572-65	SL012372	Cystatin-8	CST8	O60676	10047	CST8	Human	-0.01686	0.0410787	0.0613446	1	3	2	3	-0.0941114	0.0211858	-0.0354851	0.310579	0.252662	0.000117957	-0.0772727	0.157218	-0.0489429	0.0235491	-0.089038	0.154385	0.0795133	0.261437	0.122	0.00129607	-0.0283252	0.0257426	0.0468121	0.000262864	-0.0145087	0.0432095	0.06506	1	0	1	1	-0.0983666	0.00834748	-0.00865623	0.743062	0.058416	0.359069	0.0321815	0.410792
10574-10	SL000283	Beta-2-microglobulin	b2-Microglobulin	P61769	567	B2M	Human	-0.0112589	0.309118	0.36919	1	0	0	0	-0.0269085	0.511709	0.00991364	0.773744	0.0480258	0.470535	-0.124751	0.0221236	-0.0257486	0.234668	-0.0509036	0.415199	0.0775299	0.2757	-0.000173611	0.996483	0.0153708	0.231095	-0.00777876	0.550014	0.00628518	0.550784	0.611899	1	0	0	0	0.0187557	0.60853	0.0227989	0.389799	-0.0204864	0.74868	0.00252938	0.950075
10575-31	SL018139	Poly(U)-binding-splicing factor PUF60	PUF60	Q9UHX1	22827	PUF60	Human	0.0469241	2.5928e-05	7.0097e-05	0.188989	4	0	4	-0.042708	0.292381	-0.0537366	0.11906	0.230605	0.000381403	-0.0678676	0.210758	0.0841563	6.76172e-05	-0.117319	0.0548538	0.011288	0.869501	0.137944	0.000233062	-0.0187163	0.128542	0.0987482	1.49719e-15	-0.0369948	5.37504e-05	0.000151211	0.391787	2	1	2	-0.0653188	0.0733944	0.0236795	0.358775	-0.0920124	0.14361	0.119328	0.00212517
10576-7	SL025965	Plexin domain-containing protein 2:Extracellular domain	PXDC2:ECD	Q6UX71	84898	PLXDC2	Human	0.0273068	0.0243579	0.0383964	1	3	0	3	0.0369126	0.359686	0.0190046	0.57778	0.133182	0.0404912	-0.0621763	0.247846	0.00338186	0.872834	-0.0747122	0.23175	-0.0422866	0.543555	0.0997383	0.0087269	0.071311	1.00245e-08	0.0593986	2.40369e-06	0.013692	0.0822789	0.115752	1	0	1	1	0.00793232	0.82666	0.00530918	0.837117	0.132009	0.0343098	0.0719888	0.0681633
10580-14	SL012586	Surfactant-associated protein 2	SFTA2	Q6UW10	389376	SFTA2	Human	0.0293286	0.0108757	0.0185348	1	1	0	1	0.0596748	0.143955	-0.0545977	0.119186	0.0640697	0.336339	-0.0172076	0.752339	0.0368896	0.090017	0.0363587	0.561169	-0.0522354	0.464765	0.0701641	0.0740738	0.0513839	7.33132e-05	0.0270718	0.0393894	-0.0142935	0.222806	0.279236	1	0	0	0	0.00158563	0.966117	-0.0317328	0.233134	-0.0528606	0.410997	0.0340918	0.398013
10582-36	SL018286	Protein O-mannose kinase	SG196	Q9H5K3	84197	POMK	Human	-0.00602612	0.163006	0.210553	1	2	1	2	-0.0859953	0.0347938	0.0254534	0.465447	0.220782	0.00078427	-0.0301621	0.578195	-0.0403343	0.0634999	0.0220147	0.725463	0.033195	0.641037	0.0881512	0.025141	-0.0273297	0.0351338	0.0248453	0.058874	0.00847697	0.831222	0.861723	1	0	0	0	0.0507359	0.171862	-0.0359487	0.176646	-0.00687803	0.914914	0.0708182	0.0800082
10583-1	SL018282	Transmembrane protein 108	TM108	Q6UXF1	66000	TMEM108	Human	0.0199771	0.395469	0.455455	1	2	0	2	0.00601505	0.882983	0.00506034	0.884951	0.148148	0.0252425	0.010435	0.848082	0.00968844	0.655864	-0.0783879	0.20953	0.0895478	0.209964	0.120398	0.00223732	-0.00511377	0.693508	-0.0218426	0.0967329	0.010381	0.413841	0.477821	1	0	1	1	0.0273998	0.46291	0.0160984	0.544694	0.0621934	0.332175	0.0795544	0.0484535
10584-7	SL018289	NADH dehydrogenase [ubiquinone] iron-sulfur protein 4, mitochondrial	NDUS4	O43181	4724	NDUFS4	Human	0.0321688	0.00206767	0.00404598	1	2	1	2	0.0113875	0.780399	0.041658	0.235472	-0.0328924	0.620875	-0.0293056	0.590832	0.0499306	0.0215795	0.0731363	0.240933	0.0175712	0.80392	0.143899	0.000248599	0.0233305	0.0717564	-0.108801	8.97835e-17	0.0369701	0.000773278	0.00172843	1	2	1	2	-0.0102872	0.784054	0.00580288	0.827245	0.0624503	0.328531	0.121219	0.00267805
10588-39	SL011395	Lactosylceramide alpha-2,3-sialyltransferase	SIAT9	Q9UNP4	8869	ST3GAL5	Human	0.0121277	0.628397	0.677572	1	1	0	1	0.0171121	0.675346	-0.00198377	0.954818	0.107877	0.100422	-0.0545329	0.317584	-0.00112238	0.958831	0.0437554	0.485245	-0.120253	0.0926736	0.0984086	0.0128466	0.00804914	0.535132	-0.0105925	0.420681	-0.0125655	0.261773	0.32171	1	0	0	0	-0.0102118	0.784583	-0.0111246	0.675947	-0.0224127	0.728756	4.94869e-05	0.999027
10589-7	SL018354	Retinoic acid early transcript 1L protein	RET1L	Q5VY80	154064	RAET1L	Human	0.0302373	0.0176309	0.028637	1	2	0	2	0.0175284	0.668755	-0.0121232	0.729706	0.0664308	0.317554	-0.0330698	0.542964	0.0381304	0.0787892	-0.0160984	0.795391	0.0466765	0.515368	0.120006	0.00198238	0.00941345	0.466546	0.0298886	0.0225391	0.0120742	0.160914	0.210337	1	0	0	0	0.0811382	0.030126	-0.019649	0.458999	-0.0829596	0.196787	0.0431831	0.279184
10600-24	SL017410	Calmegin	CLGN	O14967	1047	CLGN	Human	-0.0181563	0.0750197	0.105312	1	1	1	1	-0.0526284	0.196732	0.115851	0.000909016	-0.0536634	0.418333	-0.0687111	0.208005	-0.0427406	0.048542	0.037	0.554957	-0.0941904	0.182824	-0.0044745	0.909374	-0.013032	0.314191	-0.034825	0.00795494	0.0425899	0.0163178	0.0273176	1	2	0	2	0.158985	1.87186e-05	0.00275071	0.916992	-0.00229045	0.971482	0.0985358	0.0141567
10603-1	SL012419	Histatin-3	HIS3	P15516	3347	HTN3	Human	-0.0436769	2.73006e-07	9.79784e-07	0.00198994	3	2	3	-0.0994394	0.0147629	0.0591724	0.0842892	0.242626	0.000223856	-0.0673385	0.214508	-0.133577	6.78674e-10	-0.0851037	0.167937	0.0644172	0.362169	0.153206	7.45933e-05	-0.0596923	3.22072e-06	0.0416107	0.00133262	-0.0121845	0.0122589	0.0211742	1	0	1	1	-0.0173293	0.63417	-0.0239908	0.3665	0.0249267	0.697621	0.0821391	0.0408211
10605-22	SL004748	Adipocyte plasma membrane-associated protein	APMAP	Q9HDC9	57136	APMAP	Human	0.0580281	0.000122945	0.000299313	0.896144	4	0	4	0.0558362	0.170289	0.0217174	0.534925	0.256781	8.2055e-05	-0.0826738	0.128641	0.0359652	0.0972989	-0.0436933	0.485265	0.00743019	0.916567	0.237014	6.40475e-10	0.035562	0.00584778	0.0440932	0.000741752	-0.0146204	0.000708009	0.00160006	1	0	1	1	-0.0707601	0.0572571	-0.0428009	0.106429	0.10971	0.0845321	0.0868043	0.0304315
10606-34	SL026012	Torsin-1A-interacting protein 1:Perinuclear domain	TOIP1:Perinuclear	Q5JTV8	26092	TOR1AIP1	Human	-0.0156174	0.974331	0.980248	1	1	4	4	0.0486799	0.23244	0.0342355	0.318775	-0.497885	9.89624e-16	0.0757035	0.163719	0.0505184	0.0187501	0.0492852	0.431757	-0.0850082	0.229059	-0.176032	5.56476e-06	-0.0625446	1.4002e-06	-0.0573561	1.25393e-05	0.0466168	5.70062e-20	8.69285e-19	4.15518e-16	2	1	2	0.0959087	0.00862493	-0.0283454	0.280112	-0.109385	0.0878233	-0.116724	0.00362201
10608-9	SL012418	Histatin-1	HIS1	P15515	3346	HTN1	Human	0.0340554	0.0358298	0.0543298	1	3	0	3	-0.0415039	0.304011	0.00487224	0.88977	0.281148	1.70542e-05	-0.0576569	0.291382	0.0207167	0.340459	0.0454629	0.466814	0.0186781	0.793227	0.127305	0.00113025	0.0245394	0.0582075	0.0350669	0.00756767	0.0107372	0.421253	0.485304	1	0	0	0	-0.000916067	0.980528	0.0346917	0.191518	0.112058	0.0815859	0.0200746	0.617395
10612-18	SL008694	Procollagen-lysine,2-oxoglutarate 5-dioxygenase 3	PLOD3	O60568	8985	PLOD3	Human	-0.100932	1.82259e-18	2.42425e-17	1.32849e-14	0	3	3	-0.0081201	0.842224	0.0431619	0.215266	-0.27166	2.83792e-05	0.00115523	0.983132	-0.189063	1.19502e-18	0.0448205	0.472524	0.0379017	0.597909	-0.0456464	0.243186	-0.0384919	0.00281784	-0.0193824	0.137888	0.0134986	0.0192817	0.0317614	1	1	0	1	-0.0310512	0.406043	0.0111456	0.673553	0.0411984	0.524609	-0.0226036	0.574238
10613-33	SL018589	Protein CASC4	CASC4	Q6P4E1	113201	GOLM2	Human	-0.0741843	7.92954e-19	1.0926e-17	5.77984e-15	3	1	3	0.0256606	0.528524	-0.0255604	0.463496	0.0657576	0.321848	-0.00415392	0.937995	-0.221164	6.43771e-25	-0.0466432	0.45394	-0.0880908	0.217053	0.1657	2.04741e-05	0.112563	3.08612e-18	0.109451	6.63839e-17	-0.00352665	0.276364	0.337593	1	0	0	0	0.00113661	0.975647	-0.038528	0.14645	0.0131384	0.83849	0.0692122	0.085721
10615-18	SL008066	Myelin protein P0	MYP0	P25189	4359	MPZ	Human	-0.0296476	0.000285766	0.000653371	1	2	1	2	-0.0991495	0.0129491	0.0448402	0.184872	0.0992222	0.121309	-0.0275342	0.589511	-0.101705	2.38811e-06	0.0129925	0.832351	-0.0552845	0.429398	0.179509	3.04369e-06	0.0202506	0.108978	0.111231	2.86412e-18	-0.0240991	0.0304568	0.0477726	1	0	0	0	-0.0587854	0.0983332	0.00148106	0.955039	-0.055978	0.354482	0.0233238	0.559205
10616-67	SL017477	Podocalyxin-like protein 2	PDXL2	Q9NZ53	50512	PODXL2	Human	0.0486111	0.00113607	0.00232934	1	3	0	3	0.0541721	0.184451	0.0158239	0.652578	0.191454	0.00384993	-0.0665523	0.221103	0.0519138	0.0169694	-0.00165709	0.97886	-0.0503132	0.481075	0.099944	0.0113596	0.0202488	0.118777	-0.019538	0.137615	-0.0147396	0.0820901	0.115535	1	0	1	1	0.0472688	0.207499	-0.0257433	0.333406	-0.103569	0.105714	0.0460253	0.256511
10618-190	SL004439	Low-density lipoprotein receptor-related protein 2	megalin	P98164	4036	LRP2	Human	0.00502047	0.738327	0.779838	1	1	0	1	-0.0130343	0.749658	0.0413498	0.235055	0.0318277	0.6297	-0.00313363	0.953881	0.00290965	0.893085	-0.0517454	0.408637	-0.0390526	0.585353	-0.000773161	0.984344	-0.025461	0.049497	0.0314277	0.0167743	0.00183273	0.468314	0.532368	1	1	1	1	0.075217	0.0428592	-0.0149738	0.571689	-0.0593731	0.358854	-0.00683884	0.86564
10620-21	SL000548	Beta-microseminoprotein	PSP-94	P08118	4477	MSMB	Human	0.0203796	0.306134	0.366046	1	4	0	4	0.0143009	0.707269	0.019899	0.546203	0.199839	0.00145973	-0.00741779	0.883825	-0.0258612	0.203887	0.120428	0.0413242	-0.0257299	0.689337	0.0866413	0.0178126	0.0610783	4.41701e-07	0.0503533	4.12001e-05	0.0151601	0.0635702	0.0921016	1	0	0	0	-0.0121438	0.729957	-0.0182727	0.466318	0.0115234	0.841668	0.0611906	0.104772
10621-26	SL018592	Protein Largen	PRR16	Q569H4	51334	PRR16	Human	-0.078922	5.9964e-09	2.70134e-08	4.37078e-05	0	4	4	-0.00458004	0.910853	-0.00932206	0.789453	-0.374743	4.87208e-09	-0.0380142	0.483287	-0.093947	1.40731e-05	0.0764603	0.224788	-0.034582	0.62894	-0.132881	0.000682316	-0.0492482	0.00012998	-0.0253584	0.0520051	0.0221076	1.56702e-05	4.79512e-05	0.11422	1	0	1	0.0489165	0.189423	-0.0112453	0.670949	-0.053667	0.406135	-0.0446299	0.269226
10623-19	SL025933	Mucin-1:region 1	MUC1:region 1	P15941	4582	MUC1	Human	-0.0156601	0.268887	0.326574	1	0	0	0	0.0296139	0.465102	-0.0603285	0.0854045	-0.0412336	0.536365	-0.0262505	0.630274	-0.0226085	0.297253	0.0579605	0.351815	-0.0586362	0.411645	0.000641604	0.98707	0.00720655	0.578454	0.0119524	0.363236	-0.0254425	0.0306429	0.0480233	1	0	1	1	-0.0894016	0.0168916	-0.00515217	0.845958	-0.0198694	0.75658	0.031062	0.444086
10624-45	SL018582	Serine protease inhibitor Kazal-type 13	ISK13	Q1W4C9	153218	SPINK13	Human	0.0178825	0.250545	0.306465	1	2	0	2	-0.0236291	0.562708	-0.0172738	0.622426	0.187733	0.00442013	-0.0185964	0.733431	0.00678559	0.754907	0.0433206	0.489044	0.0728214	0.307174	0.0286628	0.468171	0.0439652	0.000686666	0.0205036	0.118468	-0.0369625	3.16841e-05	9.27391e-05	0.230945	0	2	2	-0.112868	0.0025217	-0.0200158	0.451793	0.023998	0.708034	0.0538666	0.183505
10626-116	SL018611	Alpha-N-acetylgalactosaminide alpha-2,6-sialyltransferase 3	SIA7C	Q8NDV1	256435	ST6GALNAC3	Human	0.00415999	0.315295	0.375092	1	4	1	4	0.0978378	0.0162215	-0.0188715	0.590709	0.23145	0.000461915	0.113769	0.0358381	-0.0851745	8.71207e-05	0.0739911	0.23563	0.0263398	0.713025	0.0933075	0.017264	0.0847768	5.03989e-11	0.0312984	0.0169288	-0.00942011	0.0195034	0.0320976	1	1	1	1	-0.0777688	0.0378612	0.0150186	0.572344	0.130985	0.0418435	-0.00568603	0.888028
10627-87	SL007366	Amyloid-like protein 2	APLP2	Q06481	334	APLP2	Human	-0.0855273	4.65285e-15	4.20256e-14	3.39146e-11	0	3	3	0.0537872	0.1871	0.0715804	0.0372104	-0.250033	0.000130815	0.0221125	0.686422	-0.186959	2.18284e-18	0.0416941	0.506615	0.0860808	0.226653	-0.0713189	0.0702011	-0.0457044	0.000430419	0.0191217	0.146282	0.0531899	1.54734e-09	7.47913e-09	1.12785e-05	2	0	2	0.103779	0.00466767	-0.001744	0.94693	0.0404845	0.529645	-0.0455961	0.259611
10630-5	SL007633	Oxidoreductase HTATIP2	HTAI2	Q9BUP3	10553	HTATIP2	Human	-0.0202752	0.778437	0.815351	1	0	3	3	-0.076821	0.0593231	0.0165278	0.638463	-0.265159	5.19599e-05	-0.0272385	0.616027	0.0380522	0.0796803	-0.0726967	0.245665	0.0425499	0.551705	-0.127925	0.00113088	-0.0364161	0.00492474	-0.0186131	0.156292	0.016651	0.0309079	0.0483554	1	1	0	1	0.0601195	0.107884	-0.0350834	0.185745	0.0403674	0.530334	-0.0767028	0.0569706
10631-9	SL007962	Membrane-associated progesterone receptor component 2	PGRC2	O15173	10424	PGRMC2	Human	-0.0987648	3.03154e-19	4.46402e-18	2.20969e-15	0	3	3	-0.132215	0.00104074	-0.032923	0.346699	0.0590363	0.367927	0.0424751	0.436283	-0.163339	1.83715e-14	0.0553056	0.376268	-0.0743218	0.293348	-0.0661567	0.0920313	-0.0894989	4.28848e-12	-0.00578408	0.6595	0.0166508	0.00857613	0.0153658	1	1	0	1	0.0546736	0.143348	0.00262955	0.920487	-0.0432498	0.49987	0.000856381	0.983109
10636-1	SL025932	Cell surface glycoprotein CD200 receptor 1:Isoform 4, Cytoplasmic Domain	MO2R1:CD	Q8TD46	131450	CD200R1	Human	0.0284063	0.0319421	0.0491298	1	2	1	2	-0.0368451	0.366727	-0.0235565	0.502004	0.160128	0.014161	-0.0371698	0.490138	0.0590065	0.0066386	-0.0331437	0.596784	-0.0195894	0.783536	0.0626252	0.112747	-0.00565607	0.662938	-0.0297522	0.0236715	-0.0210199	0.0333718	0.0518319	1	0	1	1	-0.0333203	0.374086	0.0164593	0.535988	-0.0928968	0.148612	0.0643485	0.111873
10637-50	SL025903	UPF0577 protein KIAA1324:Extracellular domain	K1324:ECD	Q6UXG2	57535	ELAPOR1	Human	-0.0426356	4.14715e-05	0.000108697	0.302286	2	2	2	-0.0825586	0.0420558	-0.00190575	0.95625	0.106989	0.103316	-0.134407	0.0117392	-0.0935311	1.51763e-05	-0.102407	0.0991884	-0.0468135	0.514168	0.173205	1.00401e-05	-0.0433893	0.0008039	0.0330759	0.0117454	-0.0280764	6.5428e-05	0.00018154	0.476905	0	1	1	-0.0616922	0.0919493	-0.0154077	0.560965	0.0301173	0.639759	0.0800838	0.0484556
10638-1	SL018685	TERF1-interacting nuclear factor 2	TINF2	Q9BSI4	26277	TINF2	Human	0.0113455	0.738927	0.780359	1	2	0	2	-0.00997873	0.806692	-0.0409446	0.24084	0.210743	0.00119386	0.0421802	0.438833	-0.0108704	0.616673	-0.0309251	0.621306	0.184723	0.0092482	0.051894	0.189171	0.0297054	0.0219352	0.0234136	0.0748012	0.0202042	0.528444	0.5905	1	0	0	0	-0.0358167	0.336233	-0.0244203	0.357241	0.139637	0.0294773	0.0564374	0.163536
10643-16	SL025948	Noelin-3:Isoform 2, C-term	NOE3:C-term	Q96PB7	118427	OLFM3	Human	-0.0152361	0.118516	0.158274	1	1	1	1	-0.0105388	0.795957	-0.0739212	0.0343827	0.126854	0.0558034	0.0411211	0.451029	-0.0260714	0.229192	-0.0745298	0.233985	0.0716214	0.309099	-0.00326855	0.933912	-0.0317163	0.0145222	0.031395	0.0169565	0.0129667	0.75275	0.79588	1	0	0	0	-0.0047636	0.898672	-0.0317433	0.231703	0.0712795	0.264591	0.0612216	0.128735
10647-18	SL017894	Activating signal cointegrator 1 complex subunit 1	ASCC1	Q8N9N2	51008	ASCC1	Human	0.0863364	1.13815e-19	1.73556e-18	8.296e-16	3	1	3	0.146406	0.00033797	-0.00695072	0.842393	-0.344099	1.11862e-07	-0.00321225	0.952963	0.179001	1.14505e-16	-0.00707721	0.909815	0.0124909	0.861736	0.0761813	0.0538875	0.116136	1.94918e-19	0.00951741	0.467135	0.0149783	0.0106662	0.0186934	1	1	0	1	0.0403344	0.27755	0.00256299	0.923333	-0.0265685	0.681876	-0.00901784	0.82396
10663-42	SL018014	Insulin-induced gene 1 protein	INSI1	O15503	3638	INSIG1	Human	0.0210991	0.157078	0.203762	1	0	0	0	0.0412562	0.310999	0.0302162	0.386917	0.0670921	0.311256	-0.132422	0.0148995	0.0167667	0.44072	0.0473784	0.447266	-0.0788555	0.270767	0.018617	0.637725	0.0164899	0.203732	-0.00921092	0.483678	-0.0137216	0.00234616	0.00472407	1	0	1	1	-0.0372518	0.317877	-0.0228492	0.390435	0.08704	0.178666	0.0463651	0.252154
10666-7	SL012791	N-acetylglucosamine-1-phosphotransferase subunit gamma	GNPTG	Q9UJJ9	84572	GNPTG	Human	-0.0078822	0.103084	0.139687	1	1	1	1	-0.00650229	0.871532	-0.0418265	0.204841	0.229557	0.000282384	-0.0234511	0.658338	-0.040984	0.0536613	0.010503	0.865132	0.0510704	0.473729	0.0185343	0.631352	-0.0256634	0.0362855	0.0239569	0.0530408	-0.101568	8.16632e-24	2.35274e-22	5.95243e-20	0	2	2	-0.166664	1.32151e-06	0.031926	0.216444	-0.171307	0.00709979	-0.0182076	0.646429
10667-78	SL018036	Uncharacterized protein C1orf185	CA185	Q5T7R7	284546	C1orf185	Human	0.0425676	0.000125653	0.000305091	0.915882	3	0	3	0.0174363	0.668396	-0.0797172	0.0228135	0.123748	0.0591376	-0.109665	0.0430462	0.0787713	0.000282187	-0.00854636	0.891507	0.0128598	0.857496	0.103779	0.00840285	0.0378779	0.00343381	0.0282051	0.0315972	-0.0137624	0.00119565	0.00256401	1	0	2	2	-0.102649	0.00606519	-0.0117205	0.659052	0.15307	0.0164379	0.0270302	0.504592
10668-5	SL007377	Syntaxin-4	STX4	Q12846	6810	STX4	Human	0.0090439	0.0104099	0.0178116	1	1	4	4	-0.0168392	0.680744	0.0428209	0.217545	-0.449913	4.58022e-13	0.139928	0.0106295	0.127682	2.45446e-09	0.0324256	0.604944	-0.0526838	0.454364	-0.273003	4.2981e-13	-0.0843589	5.46392e-11	-0.0511066	8.94446e-05	0.0209115	0.00231488	0.00466755	1	2	1	2	0.143444	9.6932e-05	0.00427609	0.870395	-0.0553327	0.388378	-0.165288	2.91844e-05
10670-26	SL010470	Semaphorin-3E	Semaphorin 3E	O15041	9723	SEMA3E	Human	-0.019482	0.0164428	0.0268906	1	0	2	2	-0.0656893	0.107569	0.0953133	0.00648879	0.0188155	0.777953	0.0712659	0.188859	-0.0585555	0.0068754	0.0770699	0.21747	0.0394648	0.582504	0.00428843	0.913265	-0.0357341	0.00571304	-0.011844	0.366258	0.0483463	3.82566e-05	0.000109957	0.278852	2	0	2	0.155114	3.12284e-05	-0.00502894	0.849507	-0.0224352	0.728427	0.0747158	0.0626732
10672-75	SL004483	Pulmonary surfactant-associated protein B	SP-B	P07988	6439	SFTPB	Human	0.0749218	4.43128e-11	2.5819e-10	3.22996e-07	4	0	4	-0.0426673	0.292444	-0.0241359	0.484457	0.296352	5.574e-06	-0.108541	0.043406	0.118884	2.15327e-08	0.0366881	0.550877	-0.0380954	0.58675	0.0925455	0.0161796	0.0989652	3.89808e-15	0.0189279	0.138978	-0.0516486	9.06268e-07	3.29143e-06	0.00660579	0	1	1	-0.0572897	0.121011	-0.0403482	0.118703	-0.091232	0.150152	0.078233	0.0477713
10675-223	SL018343	Thioredoxin-related transmembrane protein 2	TMX2	Q9Y320	51075	TMX2	Human	-0.0638416	2.74681e-10	1.46678e-09	2.00215e-06	1	3	3	-0.188198	2.93747e-06	0.0117222	0.737267	0.230298	0.000436653	-0.0392896	0.470804	-0.135239	3.55339e-10	0.0778756	0.213777	-0.00560182	0.937136	0.0708851	0.0706251	-0.0477071	0.000226204	0.0266081	0.0425209	-0.00213703	0.30929	0.372508	1	0	0	0	0.0482161	0.196074	-0.00255084	0.923127	-0.0573302	0.372159	0.0913517	0.0228328
10677-9	SL007990	NADH dehydrogenase [ubiquinone] 1 beta subcomplex subunit 4	NDUB4	O95168	4710	NDUFB4	Human	-0.115828	6.13936e-26	1.85684e-24	4.47498e-22	3	3	3	-0.183883	4.06877e-06	-0.0793618	0.0228153	0.215651	0.000935872	-0.0185519	0.731885	-0.229794	2.4804e-27	-0.0153191	0.806433	-0.0218243	0.7589	0.0920152	0.0196297	-0.0287008	0.0263191	0.0744317	1.30773e-08	-0.0331947	3.97875e-05	0.000114133	0.290011	0	2	2	-0.105018	0.00470945	-0.0480333	0.067411	0.0391441	0.542672	0.0548186	0.175704
10693-43	SL025910	Killer cell lectin-like receptor subfamily G member 2:C-term	KLRG2:C-term	A4D1S0	346689	KLRG2	Human	-0.0034286	0.549888	0.602999	1	1	2	2	0.134885	0.000918063	0.0771552	0.0277843	-0.193839	0.00333341	0.0136	0.803117	-0.0308342	0.156324	0.0141551	0.821012	-0.104699	0.137421	-0.0302608	0.443901	0.00365314	0.777882	-0.0414362	0.00158455	0.00579578	0.00890735	0.0158976	1	1	0	1	0.0236615	0.52686	0.0249694	0.348317	-0.107149	0.0927651	-0.0173129	0.669364
10695-12	SL012662	Protein WFDC10B	WF10B	Q8IUB3	280664	WFDC10B	Human	0.0198167	0.193157	0.244261	1	1	0	1	0.0868808	0.0330668	-0.0213307	0.54198	-0.0102053	0.878211	0.00326702	0.951854	0.0038619	0.85886	0.0288225	0.645351	-0.0114885	0.87305	0.143481	0.000266704	0.014886	0.250081	0.0266076	0.0424776	-0.0214985	0.0479621	0.0715358	1	0	0	0	-0.0192496	0.607283	-0.0117928	0.656916	-0.0864964	0.181226	0.0574438	0.156268
10699-52	SL018603	Prolow-density lipoprotein receptor-related protein 1	LRP1	Q07954	4035	LRP1	Human	0.050699	5.2119e-08	2.0546e-07	0.000379896	1	1	1	-0.0754478	0.0649298	0.0168966	0.630379	-0.146613	0.0272426	-0.0622817	0.249869	0.154622	5.81348e-13	0.0707071	0.258496	-0.100239	0.149553	0.070524	0.0731261	-0.0407621	0.00164012	-0.00713142	0.586837	-0.000993804	0.996616	0.997163	1	0	0	0	0.017643	0.638009	0.0167438	0.527186	-0.0787241	0.21	0.0680899	0.0923259
10700-10	SL025885	Immunoglobulin superfamily member 11:Cytoplasmic domain	IGS11:CD	Q5DX21	152404	IGSF11	Human	-0.00229324	0.800639	0.834528	1	0	0	0	-0.00429234	0.916256	-0.0712892	0.0415857	-0.00990027	0.882119	-0.0276971	0.613141	0.0164672	0.44982	0.0220082	0.725653	-0.000759208	0.991587	-0.00273718	0.945023	0.0258935	0.0463105	-0.0119145	0.365814	-0.00862292	0.751982	0.795299	1	0	0	0	0.0343605	0.360258	0.0144908	0.586207	-0.0954099	0.140033	0.00173946	0.965872
10702-1	SL012521	Collagen alpha-1(XXVIII) chain	COSA1	Q2UY09	340267	COL28A1	Human	-0.00464492	0.294854	0.35396	1	3	1	3	-0.0169338	0.666263	-0.0159496	0.63197	0.156586	0.00924375	-0.0295654	0.580786	-0.0568918	0.00411198	-0.00326849	0.95748	0.127305	0.0690864	0.134159	0.000214721	0.0121011	0.302348	0.0935384	2.11641e-15	0.0170086	0.947863	0.955995	1	1	0	1	-0.0281045	0.422887	0.025992	0.285371	0.0588233	0.346476	0.174788	3.06553e-06
10703-203	SL006737	Sin3 histone deacetylase corepressor complex component SDS3	SDS3	Q9H7L9	64426	SUDS3	Human	-0.0238588	0.0271883	0.0424177	1	2	1	2	-0.0721913	0.0765098	-0.0566962	0.104114	0.197982	0.00264311	0.0372885	0.494071	-0.0576551	0.00772671	-0.0222094	0.722954	-0.00881326	0.902081	0.0355813	0.368254	0.00880903	0.497217	0.0607412	3.77509e-06	-0.0189052	0.00509443	0.00958031	1	1	1	1	-0.0205784	0.581189	-0.0486154	0.0666882	-0.0628885	0.329587	0.127801	0.00154867
10704-91	SL018605	Lymphoid-restricted membrane protein	LRMP	Q12912	4033	IRAG2	Human	-0.00237694	0.892392	0.912421	1	1	0	1	-0.0254311	0.533088	-0.0156189	0.656444	0.0586512	0.377724	-0.051598	0.343671	-0.0239545	0.270109	-0.0118932	0.848884	0.0765381	0.283266	0.081321	0.0393549	0.0557619	1.67742e-05	0.0251963	0.0551707	-0.0152059	0.00253054	0.00504792	1	0	1	1	-0.0265243	0.47957	-0.00521602	0.844034	0.0359745	0.576972	0.0682219	0.0919936
10705-14	SL018611	Alpha-N-acetylgalactosaminide alpha-2,6-sialyltransferase 3	SIA7C	Q8NDV1	256435	ST6GALNAC3	Human	0.0432288	0.000691436	0.00147434	1	1	0	1	0.0898648	0.0263986	0.0416202	0.235238	0.105103	0.114695	-0.0676172	0.21455	0.0251502	0.247159	0.0125083	0.840377	-0.125924	0.0786358	0.0597864	0.129668	0.094344	2.91623e-13	0.0203585	0.121061	-0.0274527	0.000236221	0.000588252	1	0	1	1	-0.0517003	0.166835	0.0244451	0.35797	-0.0352648	0.585373	0.0652893	0.106435
10708-3	SL007007	Progonadoliberin-2	GON2	O43555	2797	GNRH2	Human	0.00979435	0.82666	0.856629	1	1	0	1	0.036935	0.365691	0.0159239	0.648057	0.0634485	0.335585	-0.0676773	0.213189	-0.0104637	0.630573	-0.0710549	0.255646	-0.0085778	0.90402	0.130528	0.000878409	-0.011801	0.362752	0.00418734	0.750044	-0.0402806	0.00019705	0.000499062	1	0	1	1	-0.0635808	0.0871711	-0.0427113	0.10824	-0.0558935	0.380566	0.0251746	0.533091
10710-23	SL012618	Zona pellucida-binding protein 2	ZPBP2	Q6X784	124626	ZPBP2	Human	0.0281628	0.0168809	0.0275638	1	2	0	2	0.00916623	0.822045	0.0263239	0.453007	0.0614529	0.355875	-0.111728	0.03829	0.0235007	0.280884	0.043886	0.484706	-0.0559571	0.433973	0.093521	0.0175081	0.0677295	1.69216e-07	0.0144246	0.272401	-0.0141961	0.0338064	0.0524084	1	0	1	1	-0.0370486	0.32149	0.00350112	0.895549	-0.024653	0.702402	0.086357	0.0326533
10713-151	SL017073	CMRF35-like molecule 7	CLM7	A8K4G0	124599	CD300LB	Human	0.0608027	1.12162e-06	3.67887e-06	0.00817547	4	0	4	-0.0132869	0.745304	0.0649285	0.0635475	0.183005	0.00566746	0.00701537	0.897577	0.071765	0.000944783	-0.0434397	0.483971	-0.0507335	0.478018	0.121811	0.00200066	0.0603778	3.11045e-06	0.0281911	0.0318283	0.014792	0.37098	0.434668	1	1	1	1	0.0821855	0.0278254	0.061614	0.0203192	-0.00981624	0.878712	0.130778	0.00120946
10714-7	SL000269	Angiotensin-converting enzyme	ACE	P12821	1636	ACE	Human	-0.0217808	0.162909	0.210465	1	1	1	1	0.0102172	0.802188	-0.123203	0.000423535	0.0699102	0.29487	-0.122185	0.0237212	-0.0264136	0.223764	-0.100543	0.108681	-0.0544689	0.443574	0.0476307	0.228113	0.0195063	0.132684	0.0347724	0.00816668	-0.0544608	6.47805e-08	2.67224e-07	0.000472185	0	2	2	-0.12438	0.000870305	-0.0303886	0.252337	-0.05346	0.407326	0.0113276	0.778956
10716-35	SL010942	26S proteasome non-ATPase regulatory subunit 5	PSMD5	Q16401	5711	PSMD5	Human	0.0588132	2.14667e-06	6.78245e-06	0.0156471	4	0	4	0.00859876	0.833211	-0.0118169	0.735149	0.247214	0.000174707	-0.106086	0.0505781	0.084042	0.000108594	-0.0745665	0.234616	-0.0759509	0.287109	0.118845	0.00261249	0.0688747	1.06778e-07	-0.00969455	0.461033	0.00840641	0.677846	0.728627	1	1	0	1	0.0175185	0.639574	-0.000376464	0.988698	-0.0235934	0.714454	0.131795	0.00112463
10721-76	SL000451	Heat shock 70 kDa protein 1A	HSP 70	P0DMV8	3303	HSPA1A	Human	0.0547458	9.31789e-07	3.09563e-06	0.00679181	4	0	4	-0.00952583	0.815784	-0.0554534	0.109967	0.235698	0.000309241	-0.123667	0.0219808	0.0906055	1.59183e-05	-0.115352	0.0638311	-0.010851	0.87973	0.141827	0.000196294	0.0664477	1.02431e-07	0.0130856	0.301556	-0.0468793	1.36648e-10	7.3944e-10	9.96026e-07	0	2	2	-0.156748	2.02085e-05	-0.00635928	0.805234	0.0653859	0.31062	0.0856225	0.0297694
10722-13	SL025912	Tyrosine-protein kinase SYK:Protein kinase domain	KSYK:Protein Kinase	P43405	6850	SYK	Human	-0.00681303	0.000242073	0.000560861	1	1	4	4	-0.0284596	0.482316	0.0707226	0.0425633	-0.542311	4.10389e-19	0.133346	0.0151236	0.109356	4.35287e-07	0.058896	0.345984	-0.0873977	0.215799	-0.279147	1.36503e-13	-0.121833	7.20055e-22	-0.0699409	5.48699e-08	0.0599294	2.29142e-17	2.43471e-16	1.67021e-13	2	1	2	0.206156	1.8198e-08	-0.0189519	0.474739	-0.042923	0.503826	-0.185622	2.67219e-06
10731-10	SL018028	Heparan sulfate glucosamine 3-O-sulfotransferase 5	HS3S5	Q8IZT8	222537	HS3ST5	Human	0.0313461	0.000788878	0.00166429	1	3	2	3	0.122427	0.00266702	-0.09212	0.00781702	-0.174793	0.00655885	-0.0301028	0.581134	0.0858443	6.04927e-05	-0.000888744	0.98849	-0.157138	0.024582	0.106652	0.00645972	0.0267514	0.0371473	-0.0489955	0.000159685	0.00604348	0.85934	0.883211	1	0	0	0	-0.0252912	0.49537	-0.0164785	0.527284	0.0381562	0.547429	0.0686141	0.0863922
10734-339	SL018126	Galactose-3-O-sulfotransferase 2	G3ST2	Q9H3Q3	64090	GAL3ST2	Human	-0.0772648	7.40599e-15	6.5433e-14	5.39822e-11	1	3	3	-0.161719	5.95643e-05	0.0199729	0.568096	0.197383	0.00250369	0.0542231	0.320065	-0.166709	1.21652e-14	0.0733895	0.242219	0.0233032	0.743323	0.0460336	0.241466	-0.0731188	1.65301e-08	0.0180766	0.169204	0.0268353	0.382212	0.445894	1	2	0	2	0.131955	0.0003789	-0.0342003	0.197081	-0.0122996	0.848676	0.118407	0.00310576
10737-96	SL005397	Leukocyte elastase inhibitor	Serpin B1	P30740	1992	SERPINB1	Human	-0.0106951	0.00885707	0.0153712	1	2	2	2	0.039735	0.325907	-0.0247902	0.475532	0.149171	0.0236617	0.112456	0.0383444	-0.0384746	0.0786244	0.0084806	0.89195	0.0279019	0.695784	-0.114805	0.00370042	-0.109749	1.56983e-17	0.111651	9.00144e-18	-0.0227267	0.0816195	0.114917	1	1	0	1	0.039719	0.282667	-0.00480029	0.857966	-0.104295	0.104285	-0.0508009	0.211631
10738-11	SL004460	Fibulin-5	fibulin 5	Q9UBX5	10516	FBLN5	Human	-0.0706606	2.94289e-14	2.42381e-13	2.14508e-10	3	1	3	-0.0560542	0.162329	0.099453	0.00365843	0.0837646	0.204612	0.0641555	0.24451	-0.231617	3.27077e-27	0.160708	0.00908854	-0.00876549	0.901967	0.19702	2.5886e-07	0.0373725	0.00391894	0.0419001	0.00141725	0.00881099	0.187511	0.240417	1	1	0	1	-0.0576233	0.11765	-0.0340141	0.200588	0.0183316	0.772954	0.145995	0.000229284
10741-22	SL002684	Macrophage colony-stimulating factor 1	CSF-1	P09603	1435	CSF1	Human	0.0354034	0.241221	0.296303	1	5	1	5	0.152185	0.000153937	0.0604804	0.0831388	0.366197	1.21692e-08	-0.00480204	0.929607	-0.0833396	0.000104317	0.0117758	0.849517	-0.0141861	0.843627	0.133755	0.000559012	0.155148	5.36324e-34	0.0447375	0.000585284	0.00969307	0.725756	0.771588	1	1	0	1	0.0362778	0.331478	-0.00398244	0.879693	-0.00091262	0.988713	0.0958006	0.0165599
10743-13	SL008760	SLIT and NTRK-like protein 1	SLIK1	Q96PX8	114798	SLITRK1	Human	0.0783748	8.04859e-12	5.07932e-11	5.86662e-08	4	0	4	0.0297803	0.413963	0.0668963	0.0223746	0.223937	0.000109031	-0.0337906	0.475212	0.0946222	6.93566e-07	-0.0195327	0.715663	0.0172218	0.773361	0.0978051	0.0039199	0.0501452	1.01202e-05	0.0194661	0.0906767	0.0448643	0.123431	0.166117	1	2	0	2	0.0774973	0.0123034	0.00597056	0.798145	0.140665	0.0108812	0.110112	0.00172231
10746-24	SL009412	Dickkopf-related protein 3	DKK3	Q9UBP4	27122	DKK3	Human	0.0108611	0.309481	0.369501	1	3	0	3	-0.043931	0.270314	0.0401113	0.224306	0.13328	0.0388574	-0.0334052	0.528389	-0.0387069	0.0614288	-0.0396937	0.517567	-0.0353366	0.612668	0.194798	1.89995e-07	0.107199	9.08078e-19	0.0785203	1.54856e-10	-0.0251512	3.3815e-08	1.43719e-07	0.000246477	1	1	1	-0.0527129	0.132511	0.0163342	0.520728	0.0588991	0.355619	0.105625	0.00705698
10748-216	SL018468	Protocadherin beta-2	PCDB2	Q9Y5E7	56133	PCDHB2	Human	0.107934	3.41062e-16	3.53125e-15	2.486e-12	3	1	3	0.0578644	0.157883	-0.00695513	0.841593	0.287849	1.07595e-05	-0.102523	0.0552885	0.185096	6.95217e-18	-0.0951502	0.128994	-0.0387744	0.587686	0.197116	4.45366e-07	-0.0607054	2.70359e-06	-0.019812	0.131243	0.0020416	1.22086e-08	5.42613e-08	8.89885e-05	0	1	1	0.0422869	0.255373	-0.0293387	0.268901	0.182995	0.00435793	0.08525	0.0349041
10749-18	SL000451	Heat shock 70 kDa protein 1A	HSP 70	P0DMV8	3303	HSPA1A	Human	0.0816421	1.74542e-14	1.47591e-13	1.27223e-10	2	1	2	0.011576	0.776217	-0.0457931	0.188187	0.061321	0.354022	-0.0370232	0.494612	0.189978	2.30525e-19	-0.2134	0.000447137	-0.026241	0.712224	0.138694	0.000355102	-0.0509073	6.24102e-05	0.0256826	0.0458688	-0.0342094	0.000136435	0.000357597	0.994478	0	2	2	-0.0974185	0.00855028	0.00172648	0.947394	-0.0262921	0.682932	0.0751738	0.0611988
10752-8	SL018591	Chromodomain Y-like protein 2	CDYL2	Q8N8U2	124359	CDYL2	Human	0.106649	2.50881e-23	5.64405e-22	1.82867e-19	3	0	3	-0.0139888	0.732653	-0.0665951	0.0575622	0.202592	0.00220845	-0.0403434	0.458988	0.226652	3.76361e-26	-0.0472801	0.438648	-0.122634	0.0857998	0.0697533	0.0771003	0.0547525	2.41957e-05	0.00872062	0.507339	-0.0203717	3.38977e-05	9.83992e-05	0.24708	0	1	1	0.0739693	0.0483923	-0.0112571	0.671885	0.0147159	0.818898	-0.00695412	0.863808
10753-31	SL018585	Disintegrin and metalloproteinase domain-containing protein 7	ADAM7	Q9H2U9	8756	ADAM7	Human	0.00634108	0.38867	0.449126	1	1	0	1	0.0170789	0.67661	0.00207886	0.952784	-0.0143808	0.827425	-0.0387124	0.475899	0.00523873	0.809333	-0.116042	0.0637859	-0.000495428	0.994476	0.051187	0.19501	0.0335089	0.00971976	0.0223146	0.0894812	0.00494752	0.856386	0.881044	1	0	0	0	-0.0530377	0.156867	0.013631	0.606054	0.0838731	0.190081	0.0467688	0.248209
10754-113	SL005237	Prokineticin-2	Prokineticin-2	Q9HC23	60675	PROK2	Human	-0.0266641	9.54457e-07	3.15942e-06	0.00695704	2	2	2	0.0378128	0.356154	0.0720747	0.0391388	0.213195	0.00131329	-0.0671937	0.211441	-0.148935	4.30289e-12	0.103072	0.100325	0.207501	0.00346807	0.158393	5.69376e-05	-0.0570077	1.03745e-05	0.00854394	0.51498	0.0512249	7.52965e-06	2.41991e-05	0.0548836	1	0	1	-0.0316683	0.397549	-0.0286767	0.277661	0.204215	0.0013777	0.0900866	0.0258954
10756-34	SL012761	Urocortin-3	UCN3	Q969E3	114131	UCN3	Human	0.0282489	0.0156584	0.0257348	1	1	1	1	-0.0440421	0.276762	-0.0268559	0.437917	-0.00148309	0.981568	0.184501	0.000575389	0.0755273	0.000382835	0.0404801	0.517468	0.1304	0.0672249	0.042944	0.277581	-0.0185389	0.151709	-0.0443183	0.000722687	-0.010943	0.496127	0.55975	1	0	1	1	-0.106094	0.00393468	0.0361666	0.16539	0.0112227	0.859538	0.0132697	0.743091
10758-2	SL012375	Keratocan	KERA	O60938	11081	KERA	Human	0.0143638	0.0267153	0.0417602	1	3	2	3	-0.138765	0.000597066	0.0269644	0.432444	0.194603	0.003071	-0.00927278	0.864404	0.0360556	0.0912325	-0.110187	0.077574	-0.0149392	0.83514	0.183499	2.07134e-06	-0.147528	4.45558e-31	0.0728028	1.67192e-08	-0.0260152	1.08428e-05	3.40368e-05	0.0790334	1	1	1	-0.0601548	0.0995709	-0.0197361	0.45165	0.0268529	0.674203	0.119544	0.00281453
10760-107	SL018367	Glutamate receptor 4	GRIA4	P48058	2893	GRIA4	Human	0.10311	9.58215e-15	8.37462e-14	6.98443e-11	3	1	3	0.170466	2.72877e-05	0.0357366	0.307981	0.0531388	0.418277	0.109725	0.0439346	0.158817	2.04581e-13	-0.0592638	0.343624	0.0359859	0.609827	0.119069	0.00251991	-0.0419434	0.00117845	-0.0215219	0.100624	-0.0241612	5.47619e-18	6.31581e-17	3.99159e-14	1	1	1	0.0890331	0.0173019	-0.0235328	0.37523	0.151527	0.0170497	0.00615648	0.879211
10761-5	SL006541	Transmembrane emp24 domain-containing protein 2	TMED2	Q15363	10959	TMED2	Human	-0.0148688	0.178001	0.227223	1	1	1	1	-0.0238788	0.554452	0.0687519	0.0463737	0.00586877	0.928746	-0.0346354	0.525105	-0.0532231	0.0142406	-0.0376808	0.54541	-0.0543906	0.448139	0.0332924	0.397204	-0.00462725	0.718698	0.0594407	4.74281e-06	-0.00554906	0.353817	0.417107	1	0	0	0	0.000653833	0.985859	-0.0417161	0.115861	-0.0759342	0.238538	0.0267072	0.50691
10762-2	SL025911	Killer cell lectin-like receptor subfamily G member 2:N-term	KLRG2:N-term	A4D1S0	346689	KLRG2	Human	0.103664	1.83803e-18	2.4359e-17	1.33974e-14	2	1	2	0.0461805	0.248886	0.0190327	0.580309	0.086095	0.182902	-0.0471646	0.377128	0.191125	1.02804e-19	-0.126867	0.0421725	0.0191127	0.788564	0.222101	9.24886e-09	-0.0318382	0.0117748	-0.0109666	0.39199	-0.0280713	1.53778e-06	5.41492e-06	0.0112089	1	2	2	-0.114118	0.00174087	-0.0186584	0.472458	0.0864749	0.175998	0.118573	0.00298992
10767-52	SL018836	G-protein coupled receptor 64	GPR64	Q8IZP9	10149	ADGRG2	Human	-0.0147058	0.0863122	0.119425	1	0	1	1	0.0256641	0.528585	0.00900592	0.797729	0.0171265	0.796546	-0.0314906	0.561035	-0.0604491	0.00534099	0.0612129	0.327805	-0.00378245	0.957871	0.0621214	0.112862	0.0201533	0.120184	0.0103612	0.430621	-0.0127416	0.0161485	0.0270714	1	0	1	1	-0.0252271	0.500848	-0.0220851	0.406208	0.0206926	0.748033	0.0452587	0.261163
10772-21	SL017976	Chondroitin sulfate N-acetylgalactosaminyltransferase 2	CGAT2	Q8N6G5	55454	CSGALNACT2	Human	-0.00369928	0.983051	0.98657	1	0	1	1	-0.0745647	0.0677032	0.0401303	0.252129	-0.0764743	0.250091	0.0328084	0.54609	0.0194859	0.369279	0.0752448	0.230468	-0.018951	0.789214	-0.0382347	0.331912	-0.0222686	0.085483	-0.0289339	0.0274545	0.0500785	0.000188888	0.000480058	1	1	0	1	0.162906	1.16894e-05	-0.0125733	0.6355	0.0181183	0.77637	0.0128606	0.750834
10780-10	SL008723	Ras-related protein Rab-3D	RAB3D	O95716	9545	RAB3D	Human	0.0173583	0.165024	0.212861	1	1	0	1	-0.00390464	0.92374	-0.0247521	0.479774	0.0626075	0.34776	-0.117378	0.0308373	0.0261633	0.228819	0.00986276	0.874978	0.0489514	0.493179	0.0893819	0.0229968	0.0118738	0.359779	0.00830121	0.527651	-0.0108225	0.0730901	0.104278	1	0	0	0	-0.0420203	0.261109	-0.0196601	0.459651	0.045562	0.47905	-0.00355931	0.930002
10781-19	SL008886	C-type lectin domain family 4 member G	CLC4G	Q6UXB4	339390	CLEC4G	Human	0.0612972	1.98961e-12	1.33048e-11	1.45022e-08	2	2	2	0.0548531	0.174348	0.00138721	0.967598	-0.352129	5.22448e-08	-0.0619686	0.256425	0.184133	3.67588e-18	0.0703588	0.245093	-0.0662673	0.338821	-0.0426786	0.276628	-0.0433633	0.000662939	0.0305584	0.0181073	0.0152244	0.00044894	0.00105627	1	1	0	1	0.0686686	0.0585943	0.0144231	0.578604	-0.104828	0.0932605	-0.0345399	0.390544
10785-8	SL018337	Leucine-rich repeat-containing protein 52	LRC52	Q8N7C0	440699	LRRC52	Human	0.0597917	1.30851e-05	3.69249e-05	0.0953771	2	0	2	0.0644522	0.115319	0.0600701	0.0863554	0.138675	0.0365841	-0.0159038	0.772111	0.0641434	0.00321311	-0.020693	0.742116	0.0262522	0.706529	0.0681447	0.0828851	0.0442581	0.000647697	-0.00847401	0.51963	0.0278668	0.282751	0.344127	1	0	0	0	0.0650468	0.0823055	0.02091	0.431299	0.0450889	0.484999	0.0300775	0.456046
10798-4	SL018456	CMRF35-like molecule 2	CLM2	Q496F6	342510	CD300E	Human	0.0411639	0.00091794	0.00191551	1	1	0	1	0.0700049	0.0855447	-0.00355898	0.919234	0.127062	0.0557703	-0.0110015	0.840466	0.0420794	0.0517978	-0.0499985	0.421895	-0.102951	0.148429	0.0677432	0.086394	0.0616887	1.87008e-06	0.0203975	0.120322	0.0155582	0.999049	0.999049	1	1	0	1	0.0564913	0.131594	-0.00947206	0.720758	-0.0518709	0.420069	0.146725	0.000282463
10800-15	SL003668	Serpin H1	Collagen-binding protein	P50454	871	SERPINH1	Human	-0.0348307	0.165192	0.212979	1	1	4	4	-0.0553742	0.170903	0.024484	0.483159	-0.45197	6.03357e-13	0.074022	0.183545	0.0645122	0.00298557	-0.0497468	0.418011	-0.0950499	0.178718	-0.267018	3.12478e-12	-0.135857	1.5788e-26	-0.0791735	9.76195e-10	0.0499561	4.35356e-22	9.17141e-21	3.17331e-18	2	1	2	0.135204	0.000263029	-0.00808579	0.760862	-0.123227	0.0530607	-0.180415	6.0374e-06
10801-11	SL004843	Ephrin-A2	Ephrin-A2	O43921	1943	EFNA2	Human	-0.0722566	7.97056e-13	5.57022e-12	5.80974e-09	3	1	3	-0.0462113	0.255153	-0.0695147	0.0472848	0.105114	0.110415	0.0381624	0.482716	-0.193295	2.60684e-19	-0.0284887	0.645805	-0.0849153	0.233908	0.164431	9.89543e-06	0.101108	2.98466e-15	0.148169	1.8472e-30	-0.0427638	1.83671e-06	6.41484e-06	0.0133878	1	2	2	-0.0914484	0.0142356	-0.0221191	0.402998	-0.0136631	0.832588	0.0592906	0.127397
10803-22	SL000451	Heat shock 70 kDa protein 1A	HSP 70	P0DMV8	3303	HSPA1A	Human	0.0758224	1.80683e-12	1.22057e-11	1.31699e-08	2	1	2	0.0404249	0.317567	-0.08585	0.0130267	0.0919129	0.165366	-0.069065	0.200223	0.169145	9.21218e-16	-0.165879	0.00703422	-0.0140786	0.843965	0.145171	0.000153828	-0.0290557	0.0208546	0.0269998	0.0338219	-0.044377	6.53489e-06	2.12268e-05	0.0476328	0	2	2	-0.131044	0.000348749	-0.00301107	0.90786	-0.0362783	0.573775	0.0927835	0.0198178
10809-14	SL018479	Killer cell lectin-like receptor subfamily B member 1	KLRB1	Q12918	3820	KLRB1	Human	0.00731765	0.9257	0.940196	1	2	0	2	0.0382236	0.349018	-0.0239004	0.496215	0.114403	0.0851388	-0.0222537	0.683541	-0.0241809	0.265176	-0.010595	0.865055	0.0133522	0.85167	0.107927	0.00611779	0.0287135	0.0266444	0.0269587	0.0399902	-0.0160473	0.145515	0.192288	1	0	0	0	-0.0561086	0.134518	-0.0345747	0.192883	0.00804366	0.900369	0.0452362	0.263695
10814-7	SL016708	T-cell surface glycoprotein CD1a	CD1A	P06126	909	CD1A	Human	-0.0474936	4.76015e-08	1.8898e-07	0.000346967	3	1	3	-0.0498008	0.222838	-0.0372515	0.28785	0.240808	0.000239919	-0.025276	0.642086	-0.140636	7.55047e-11	0.119014	0.0569161	0.00422654	0.952941	0.134748	0.000592472	-0.0224307	0.0833894	0.0303526	0.0207875	-0.0117893	0.066257	0.0955574	1	0	1	1	0.0217541	0.561616	0.000292059	0.991229	-0.0806678	0.209527	0.0882202	0.0288099
10815-2	SL018601	Intracellular hyaluronan-binding protein 4	HABP4	Q5JVS0	22927	HABP4	Human	0.0176924	0.028576	0.0443927	1	1	0	1	0.0160293	0.694378	-0.00856622	0.807177	-0.135574	0.0402625	-0.0206022	0.704685	0.0526067	0.0153333	0.0123913	0.841014	-0.0973748	0.170656	0.0644957	0.10221	0.0244961	0.0586168	-0.0145159	0.268984	0.0241828	0.0152605	0.0257486	1	0	0	0	0.0611992	0.102331	0.015	0.571506	-0.0128387	0.841666	0.0139894	0.730088
10816-150	SL022717	Paired immunoglobulin-like type 2 receptor alpha isoform FDF03-M14	PILRA isoform FDF03-M14	Q9UKJ1	29992	PILRA	Human	0.0172488	0.299638	0.358984	1	0	0	0	-0.00766962	0.850666	0.021354	0.542858	0.111184	0.0931666	-0.0378241	0.48976	0.00994062	0.648662	0.0508134	0.417501	0.024931	0.725712	0.0184944	0.638786	0.00825606	0.524246	0.0143549	0.274633	-0.00312336	0.854348	0.879449	1	0	0	0	-0.0201681	0.590386	0.0180571	0.497239	-0.0311593	0.624019	0.0392164	0.332039
10817-26	SL018588	TOMM20-like protein 1	TO20L	Q6UXN7	387990	TOMM20L	Human	-0.0827007	1.74175e-17	2.09498e-16	1.26956e-13	1	3	3	-0.151442	0.000174967	-0.00320033	0.927162	0.268455	3.91981e-05	0.0610126	0.262879	-0.186186	2.91767e-18	0.0481212	0.440557	-0.0324284	0.647207	0.0646761	0.0992218	-0.0655893	3.90478e-07	0.0230326	0.0791037	-0.00911096	0.123404	0.166111	1	0	1	1	0.0565799	0.130336	-0.0379309	0.14877	-0.0666354	0.299574	0.067766	0.0924479
10818-36	SL008921	Sphingomyelin phosphodiesterase	ASM	P17405	6609	SMPD1	Human	0.0723919	1.04052e-06	3.42254e-06	0.00758434	2	0	2	0.0877415	0.029209	0.0905248	0.00873798	0.141258	0.028493	-0.053147	0.314821	0.0676991	0.00158507	0.0489093	0.431567	0.215972	0.00211777	0.0840007	0.0256229	8.11699e-05	0.994917	0.0165527	0.199959	0.0222918	0.0295531	0.0464852	1	1	0	1	-0.0455328	0.222666	0.0384524	0.143326	0.0768444	0.220508	0.0419401	0.282223
10819-108	SL004461	Fibulin-1	fibulin 1	P23142	2192	FBLN1	Human	0.00536488	0.677568	0.724482	1	1	0	1	-0.00480654	0.904493	0.0902769	0.00835779	0.0683091	0.291221	-0.00188671	0.972172	-0.0403059	0.0551919	0.0704491	0.253596	0.0620138	0.380767	0.0517607	0.172847	-0.00984331	0.437147	0.0418828	0.0010778	0.0419923	0.0684482	0.0983867	1	2	0	2	0.126479	0.000548259	0.037962	0.137972	0.0269433	0.671771	0.135737	0.000451198
10825-12	SL018584	V-set and immunoglobulin domain-containing protein 10	VSI10	Q8N0Z9	54621	VSIG10	Human	0.0628539	3.2277e-07	1.14318e-06	0.00235267	4	0	4	0.107993	0.00788941	0.00793208	0.821085	0.0836875	0.205544	-0.0356678	0.513123	0.0704998	0.00118495	-0.0035494	0.95486	-0.0203954	0.775542	0.102443	0.00935043	0.105996	2.44834e-16	-0.0103065	0.433082	0.00141671	0.456126	0.520624	1	0	0	0	0.0102074	0.785648	-0.0415187	0.118857	0.0568658	0.379702	0.0036279	0.92868
10827-67	SL018590	Leucine-rich repeat and immunoglobulin-like domain-containing nogo receptor-interacting protein 3	LIGO3	P0C6S8	645191	LINGO3	Human	0.0203513	0.07474	0.105008	1	2	0	2	0.0586107	0.15042	-0.016173	0.642506	-0.0644933	0.3271	-0.0277645	0.609887	0.0158177	0.467265	0.0540522	0.38949	0.0914896	0.198934	0.102903	0.00912462	0.0510985	8.08183e-05	0.0153375	0.243367	-0.0335659	2.94066e-06	1.00208e-05	0.0214345	0	1	1	-0.0653133	0.0786145	0.024669	0.354087	0.0155031	0.809782	0.0651501	0.108403
10830-5	SL025899	EF-hand calcium-binding domain-containing protein 14:N-term	K0494:N-term	O75071	9813	EFCAB14	Human	0.029595	0.00280042	0.00536458	1	2	0	2	0.0626337	0.12435	0.0324253	0.355686	-0.0381714	0.565712	-0.0831561	0.125542	0.027582	0.204157	-0.0514709	0.411285	-0.0405784	0.569495	0.0512367	0.193138	0.0926791	6.45318e-13	0.0321837	0.0139354	-0.00464076	0.194464	0.248023	1	0	1	1	-0.0225978	0.54656	-0.00859281	0.746478	-0.0414913	0.519597	0.062627	0.121077
10832-24	SL018597	Beta-1,4-galactosyltransferase 6	B4GT6	Q9UBX8	9331	B4GALT6	Human	0.0336354	0.000109688	0.000269017	0.799519	5	0	5	-0.0773606	0.0502195	-0.0439025	0.184725	0.173997	0.00546689	-0.061327	0.237967	0.071457	0.000605709	-0.135618	0.0207266	-0.170082	0.0146065	0.120656	0.00176208	0.0785717	2.09619e-10	0.0416687	0.00089018	-0.0366255	1.27449e-08	5.65758e-08	9.28975e-05	0	1	1	-0.0647714	0.0613517	0.00912279	0.717209	0.0149462	0.811284	0.0145522	0.71194
10833-64	SL012788	Hedgehog-interacting protein	HHIP	Q96QV1	64399	HHIP	Human	0.024126	0.067823	0.096273	1	1	0	1	0.0374342	0.359075	0.00394693	0.910195	0.00183432	0.978005	0.0160499	0.766774	0.0380401	0.0783161	-0.0644988	0.30236	-0.0110822	0.875947	0.0957592	0.0150853	-0.0119046	0.356233	-0.011261	0.389429	-0.0422578	4.70046e-10	2.39425e-09	3.42617e-06	0	2	2	-0.0792197	0.03384	0.0402347	0.127782	0.00289662	0.964085	0.0538691	0.183575
10835-25	SL018593	Alpha-1,4-N-acetylglucosaminyltransferase	A4GCT	Q9UNA3	51146	A4GNT	Human	0.00529508	0.366979	0.427439	1	1	0	1	-0.0266983	0.513129	-0.0292707	0.405733	-0.0441994	0.493174	-0.0376963	0.488998	0.0136981	0.528792	0.0027005	0.965678	0.13535	0.058735	0.0760615	0.0540207	0.0367486	0.00467777	0.0237737	0.0710922	0.0173112	0.151754	0.199772	1	1	0	1	-0.0172871	0.644622	0.00686574	0.796401	0.0152503	0.814196	0.14922	0.000208744
10842-7	SL018620	Beta-1,3-galactosyl-O-glycosyl-glycoprotein beta-1,6-N-acetylglucosaminyltransferase 4	GCNT4	Q9P109	51301	GCNT4	Human	-0.00199048	0.184953	0.234987	1	2	1	2	0.0677208	0.0970814	0.0257937	0.462682	0.136799	0.0382368	-0.0645287	0.235869	-0.0773749	0.000361596	0.0711559	0.255147	-0.0635237	0.36742	0.137745	0.000442216	0.041486	0.00131629	0.0163235	0.212597	0.000307776	0.115574	0.156729	1	1	1	1	0.00218379	0.953477	-0.0259677	0.326653	0.00898695	0.888697	0.0984775	0.0145467
10847-1	SL018624	Sialic acid-binding Ig-like lectin 15	SIG15	Q6ZMC9	284266	SIGLEC15	Human	-0.0247236	0.000525538	0.00114348	1	3	1	3	-0.0674533	0.0986847	-0.0100485	0.77467	0.306278	2.62471e-06	0.0295983	0.585497	-0.118193	4.99013e-08	0.0756441	0.227708	0.0944662	0.187748	0.166565	1.37741e-05	-0.010325	0.420542	0.0991487	1.65802e-14	-0.00282315	0.172852	0.223867	1	1	1	1	-0.0103327	0.782912	-0.0233347	0.378236	-0.0339265	0.596416	0.177044	7.34485e-06
10848-137	SL018632	Butyrophilin-like protein 3	BTNL3	Q6UXE8	10917	BTNL3	Human	0.0290902	0.0391296	0.0588681	1	4	0	4	0.0679946	0.0941733	-0.0327868	0.347995	0.176603	0.00706274	-0.0441346	0.416123	-0.00649115	0.765217	-0.017425	0.781127	-0.0351473	0.622176	0.16521	1.82553e-05	0.096253	6.26897e-14	0.0438982	0.000751057	-0.0226217	3.97264e-05	0.000114002	0.289566	1	1	1	-0.0624036	0.0943821	-0.0031163	0.906504	0.0447221	0.488261	0.107363	0.00731244
10851-77	SL007417	Interleukin-27 subunit beta	IL27B	Q14213	10148	EBI3	Human	0.0870454	4.72245e-13	3.40811e-12	3.44219e-09	5	0	5	-0.0744707	0.0651886	0.0568383	0.10464	0.255702	7.10791e-05	-0.0502115	0.351588	0.134074	2.66655e-10	0.180373	0.00369414	-0.0849951	0.231567	0.107775	0.00459511	0.0401269	0.00167887	0.036194	0.0051732	0.0164406	0.917511	0.93144	1	0	0	0	0.024032	0.520909	0.0295976	0.25752	0.0485456	0.450834	0.0845792	0.0322594
10852-114	SL012987	Heterogeneous nuclear ribonucleoprotein D-like	HNRDL	O14979	9987	HNRNPDL	Human	-0.0639289	7.3108e-05	0.000184389	0.532884	0	4	4	-0.0636418	0.116397	0.0214449	0.534824	-0.44268	1.76458e-12	0.0852034	0.117169	-0.00480556	0.824075	-0.0155365	0.803897	-0.0298755	0.671446	-0.309711	4.55017e-16	-0.126431	4.01652e-23	-0.0460644	0.000387479	0.0423052	7.3379e-15	5.79479e-14	5.34859e-11	2	1	2	0.116774	0.00140206	0.00320729	0.903222	-0.0485356	0.447834	-0.174632	1.28457e-05
10854-15	SL018620	Beta-1,3-galactosyl-O-glycosyl-glycoprotein beta-1,6-N-acetylglucosaminyltransferase 4	GCNT4	Q9P109	51301	GCNT4	Human	-0.127558	4.71073e-29	2.20106e-27	3.43365e-25	1	4	4	-0.144381	0.000354358	-0.107099	0.00221938	0.0720053	0.276977	-0.025572	0.634693	-0.2183	1.02742e-24	-0.0494256	0.430548	-0.0330565	0.6401	0.041346	0.294194	-0.0767935	2.75685e-09	0.0453395	0.000543955	-0.0206094	0.138589	0.184036	1	0	0	0	-0.0197331	0.598724	-0.0384941	0.143078	-0.077036	0.230035	0.00977532	0.809093
10855-55	SL009948	Plexin-B2	PLXB2	O15031	23654	PLXNB2	Human	-0.0519684	5.44678e-06	1.63381e-05	0.0397016	1	1	1	-0.0373221	0.356853	-0.0591656	0.0897431	0.0901907	0.171923	-0.0751742	0.165022	-0.115495	9.64892e-08	0.00272391	0.965053	-0.0477523	0.503573	0.0696374	0.0754407	0.0103726	0.423136	0.0608431	3.45982e-06	-0.032701	0.00500899	0.00944156	1	0	0	0	-0.0825157	0.0256788	-0.0541718	0.0408673	-0.0353071	0.583472	0.0158415	0.694799
10866-60	SL018833	Serine/threonine-protein phosphatase 4 regulatory subunit 3A	P4R3A	Q6IN85	55671	PPP4R3A	Human	-0.0437435	0.00452709	0.00834969	1	1	2	2	-0.0448916	0.271032	-0.130321	0.000103647	-0.0470856	0.472164	-0.100652	0.0618873	-0.0406714	0.0593618	-0.0367401	0.548188	-0.00177041	0.980228	0.0191705	0.620745	-0.0328502	0.00897745	0.0816285	1.22971e-10	-0.0522779	3.86398e-05	0.000111015	0.281646	0	2	2	-0.131274	0.000225317	-0.0117709	0.654611	-0.0624309	0.328114	-0.0091232	0.819694
10870-32	SL025990	Spastin:Microtubule interacting and trafficking domain	Spastin:MIT	Q9UBP0	6683	SPAST	Human	-0.0804832	2.08961e-08	8.77877e-08	0.000152312	0	4	4	-0.0939347	0.0197838	0.0586978	0.0914741	-0.519853	1.54585e-17	0.0873362	0.107403	-0.0375742	0.0822931	0.101846	0.10422	-0.039801	0.573372	-0.293304	8.61519e-15	-0.133721	2.52269e-26	-0.0719183	1.88509e-08	0.0579454	2.06455e-20	3.32932e-19	1.50485e-16	2	1	2	0.172147	2.76239e-06	-0.00840215	0.750509	-0.0761389	0.235259	-0.189897	1.65792e-06
10876-300	SL018839	BRCA1-associated ATM activator 1	BRAT1	Q6PJG6	221927	BRAT1	Human	-0.0271595	0.0551245	0.0796911	1	2	1	2	0.0461386	0.25999	-0.0502093	0.152281	0.0401168	0.547915	-0.0911588	0.0934463	-0.0664271	0.00224628	-0.122676	0.0490711	-0.140104	0.0492338	0.0120145	0.75818	0.0668848	2.32261e-07	0.0362737	0.00572165	-0.00922306	0.237063	0.294973	1	0	0	0	-0.0426471	0.254071	0.0190843	0.473351	0.0112073	0.861961	0.0298257	0.456772
10880-38	SL018034	Protein FAM163B	F163B	P0C2L3	642968	FAM163B	Human	-0.134937	4.49703e-27	1.57591e-25	3.27788e-23	0	6	6	-0.123716	0.00230592	-0.0256502	0.459361	-0.248807	0.000145587	-0.0322106	0.551574	-0.170895	1.85645e-15	-0.040209	0.520672	-0.0524303	0.458632	-0.222544	1.30908e-08	-0.0903648	1.39148e-12	-0.0659361	3.31801e-07	0.0740306	9.36948e-34	1.62605e-31	6.82941e-30	2	1	2	0.128045	0.000444336	-0.0178642	0.49993	-0.0438746	0.48971	-0.150352	0.00019207
10882-12	SL005718	Desmocollin-1	Desmocollin-1	Q08554	1823	DSC1	Human	-0.0195536	0.00676143	0.0120587	1	2	1	2	0.00535579	0.895838	0.0120476	0.731077	0.206392	0.00164969	-0.0370903	0.495512	-0.0893189	3.26089e-05	-0.0518523	0.404521	0.02239	0.751596	0.0579508	0.143282	0.00483767	0.708635	0.0362453	0.00571561	-0.00339874	0.307804	0.371147	1	0	0	0	-0.00468347	0.900289	0.0177988	0.497534	0.0178152	0.781586	0.00077304	0.984821
10885-36	SL016472	Bombesin receptor-activated protein C6orf89	CF089	Q6UWU4	221477	C6orf89	Human	-8.93912e-05	0.108591	0.146199	1	2	1	2	0.146122	0.000331497	0.0125401	0.718979	-0.143419	0.0304218	-0.0567285	0.292233	-0.0613168	0.00472241	0.0431417	0.490113	-0.0336872	0.628795	0.0510677	0.18969	0.191509	5.2687e-51	0.00670967	0.607521	0.0110998	0.146817	0.193868	1	0	1	1	0.0527503	0.154648	-0.0070693	0.790038	0.109591	0.0828576	0.0494787	0.216647
10889-2	SL017998	Melanocortin-2 receptor accessory protein 2	MRAP2	Q96G30	112609	MRAP2	Human	-0.0346954	0.00753161	0.0133054	1	1	3	3	0.115754	0.00439628	-0.00663076	0.849112	-0.218833	0.0007874	0.0606698	0.266832	-0.0457305	0.0352245	-0.0298218	0.633709	0.00692549	0.92154	-0.215151	2.96944e-08	-0.0012631	0.922283	-0.0569258	1.39238e-05	0.0160795	0.155845	0.204529	1	1	0	1	0.0972964	0.00843078	-0.0377961	0.154782	-0.00586711	0.927062	-0.0619543	0.124407
10890-135	SL018026	Lactase-like protein	LCTL	Q6UWM7	197021	LCTL	Human	-0.0307125	0.00398397	0.0074307	1	0	1	1	-0.0330676	0.418206	-0.0236267	0.500788	0.136857	0.0391428	-0.0678626	0.210711	-0.0726765	0.000813097	-0.0399344	0.522243	-0.140033	0.0474693	0.049519	0.210614	0.016245	0.209675	0.00660863	0.614712	-0.0340724	0.00118796	0.00255054	1	1	1	1	-0.012016	0.748432	-0.00756327	0.775559	-0.156667	0.0134068	0.119246	0.00322151
10892-8	SL007619	Oncostatin-M-specific receptor subunit beta	OSMR	Q99650	9180	OSMR	Human	-0.0167366	0.0233752	0.0370476	1	1	1	1	0.0507786	0.214429	-0.0270277	0.438387	0.100372	0.134486	0.128605	0.0176882	-0.0805039	0.000201198	-0.034525	0.584277	0.0813528	0.254448	0.0784643	0.0472876	0.00870505	0.502582	0.0450778	0.000609758	-0.00817106	0.236174	0.293917	1	0	0	0	0.0109637	0.768946	-0.0574964	0.0300676	-0.0612393	0.339964	0.028645	0.480408
10894-25	SL005696	Secretagogin	Secretagogin	O76038	10590	SCGN	Human	0.0281606	0.00927066	0.0160204	1	3	0	3	0.0464712	0.255344	0.0636744	0.0689384	-0.0401452	0.548925	-0.0810296	0.13649	0.022938	0.289551	-0.00314497	0.960006	-0.147704	0.0371279	0.0873432	0.0261105	0.0555732	1.70824e-05	0.0297015	0.0234317	-0.00244112	0.0464424	0.0695109	1	1	1	1	0.0588378	0.116084	0.0417764	0.114486	-0.0518108	0.42176	0.123549	0.00213007
10895-28	SL017961	Transmembrane protease serine 11B	TM11B	Q86T26	132724	TMPRSS11B	Human	0.00636952	0.680406	0.726983	1	0	0	0	0.0103403	0.800128	0.00961062	0.784185	-0.0121824	0.853409	-0.0471875	0.386055	0.000964621	0.964704	0.0866431	0.165338	-0.0609807	0.395571	0.0574153	0.146417	0.0154153	0.235252	-0.0102047	0.43829	0.00193564	0.925982	0.93808	1	0	0	0	0.0282746	0.451337	0.00661598	0.804086	-0.0546019	0.397668	0.055089	0.174453
10900-272	SL013230	Stathmin-2	STMN2	Q93045	11075	STMN2	Human	0.012192	0.000341072	0.000769921	1	1	3	3	-0.00800358	0.844348	0.043172	0.21088	-0.358567	1.67626e-08	0.0393143	0.472175	0.111173	1.80311e-07	0.113056	0.0704876	-0.0123211	0.861931	-0.231436	2.45893e-09	-0.120192	1.27006e-20	-0.0146615	0.264158	0.034795	8.99022e-08	3.65068e-07	0.000655297	2	1	2	0.131484	0.000311856	0.0156299	0.54853	-0.0592546	0.354993	-0.137977	0.000606379
10902-53	SL018040	Retroviral-like aspartic protease 1	APRV1	Q53RT3	151516	ASPRV1	Human	-0.000886764	0.698287	0.743038	1	2	0	2	0.0262543	0.51958	-0.0377098	0.281934	0.0156417	0.814549	-0.0051151	0.925287	-0.0111519	0.607769	-0.0746158	0.234204	-0.195448	0.00510911	0.0880265	0.025751	0.0959432	1.18928e-13	-0.0197603	0.132784	-0.090159	3.19348e-16	2.94276e-15	2.32773e-12	0	2	2	-0.123463	0.00093842	0.0110237	0.67826	-0.176274	0.00579897	-0.0128043	0.752224
10903-50	SL017987	Syntaxin-8	STX8	Q9UNK0	9482	STX8	Human	-0.024214	0.168635	0.216863	1	0	3	3	0.0830221	0.0415228	0.020339	0.559201	-0.340091	6.08037e-08	0.16185	0.00372431	0.00696583	0.743551	0.0248115	0.696346	-0.0375253	0.592886	-0.269264	1.4643e-12	-0.0721576	2.56005e-08	-0.0250933	0.0563582	0.00149475	0.085531	0.119753	1	2	1	2	0.109958	0.00294346	-0.0176165	0.497256	-0.109376	0.0861358	-0.176965	8.47045e-06
10907-116	SL009074	Neurotrimin	NTRI	Q9P121	50863	NTM	Human	-0.075376	1.1318e-10	6.2831e-10	8.24972e-07	3	2	3	-0.111461	0.00527353	-0.0218897	0.512307	0.0942654	0.146764	-0.0612781	0.249254	-0.169635	1.49225e-15	-0.043675	0.450943	-0.118012	0.0922347	0.147872	0.000128108	0.0413824	0.000971024	0.0787833	5.20791e-10	-0.0314905	1.4227e-06	5.02914e-06	0.0103701	0	1	1	-0.0257614	0.462792	-0.0278765	0.281716	0.00179782	0.976773	0.0152188	0.701608
10908-2	SL017992	Polypeptide N-acetylgalactosaminyltransferase 13	GLT13	Q8IUC8	114805	GALNT13	Human	-0.05182	8.26793e-05	0.000206954	0.60265	3	1	3	0.00793871	0.845218	-0.0736402	0.0345127	-0.0043704	0.947475	-0.114345	0.0349087	-0.113287	1.64946e-07	-0.109479	0.0791439	-0.168305	0.0172827	0.144855	0.000231606	0.0787482	1.10145e-09	0.0334572	0.0107329	-0.00417411	0.00551847	0.0103192	1	0	1	1	-0.0282021	0.449255	0.0323556	0.223481	0.0967575	0.12979	0.0508644	0.209041
10910-6	SL018022	Carcinoembryonic antigen-related cell adhesion molecule 4	CEAM4	O75871	1089	CEACAM4	Human	0.0147414	0.367755	0.428206	1	2	0	2	0.129837	0.00140185	0.0213912	0.541558	-0.047633	0.47012	0.0237838	0.662741	-0.0172381	0.42797	-0.045455	0.470135	-0.0352302	0.622215	0.0730647	0.0639031	0.0370576	0.00427296	0.0200901	0.12654	-0.0124657	0.131343	0.175469	1	0	0	0	-0.0125546	0.73624	-0.0498336	0.0605488	-0.0463154	0.471189	0.093634	0.0202873
10916-44	SL013523	Secretory phospholipase A2 receptor	PLA2R	Q13018	22925	PLA2R1	Human	0.0211113	0.0844692	0.117164	1	2	0	2	-0.0200944	0.62089	-0.0197082	0.573622	0.0836765	0.209483	-0.0459196	0.397052	0.0243904	0.257325	-0.0457983	0.461232	0.00880084	0.901832	0.173172	9.04613e-06	0.00702364	0.586071	0.0436441	0.000833921	0.0130598	0.357164	0.420441	1	1	1	1	-0.0111107	0.766544	0.00755067	0.7746	0.0920694	0.151976	0.0975699	0.0155348
10917-40	SL006983	Guanine nucleotide-binding protein G(I)/G(S)/G(O) subunit gamma-T2	GBGT2	O14610	2793	GNGT2	Human	0.019011	0.0503833	0.0734635	1	1	0	1	0.0471753	0.245642	-0.00779388	0.824497	0.0116772	0.860442	-0.0684542	0.208768	0.0158325	0.465195	-0.0538362	0.390094	-0.0592842	0.407477	0.0630754	0.10793	0.0866925	1.87949e-11	0.00633494	0.629196	-0.0385757	0.00389372	0.0075063	1	0	1	1	-0.081412	0.0298665	-0.0220656	0.404618	-0.097358	0.130347	0.0318092	0.430076
10924-258	SL018077	Neuferricin	NEUFC	Q8WUJ1	124936	CYB5D2	Human	0.0574426	5.95156e-07	2.02999e-06	0.00433809	3	0	3	0.0126075	0.757545	-0.0127779	0.714425	0.112346	0.0879091	-0.0795353	0.139773	0.0949361	7.79093e-06	-0.0110056	0.859997	-0.0630767	0.377955	0.144567	0.000192541	0.0313036	0.0141888	0.0183728	0.155489	0.00138273	0.133941	0.178678	1	1	1	1	0.00160632	0.965578	-0.00274664	0.916088	0.0491923	0.446389	0.100261	0.0125368
10933-107	SL018094	Calcium-binding protein 8	CABP8	Q9BXU9	83698	CALN1	Human	-0.0376229	0.000250503	0.000578555	1	2	1	2	0.016969	0.677897	-0.0418989	0.231487	0.0835088	0.201863	-0.0681804	0.208991	-0.102104	2.33755e-06	-0.0691272	0.269217	-0.0368315	0.602977	0.119506	0.00208568	0.00903471	0.482823	0.0351951	0.00692133	-0.0147547	0.00121486	0.00260138	1	1	1	1	-0.0157251	0.674462	0.00917092	0.729725	-0.0249833	0.697306	0.0959364	0.0164161
10938-13	SL003442	Lymphocyte function-associated antigen 3	sLFA-3	P19256	965	CD58	Human	0.0212278	0.225607	0.279478	1	2	0	2	0.0553573	0.174126	-0.0544377	0.119142	0.146285	0.0279904	-0.0612601	0.257964	0.000871415	0.968045	0.0281019	0.654102	0.0539613	0.447494	0.125699	0.0012876	0.0111558	0.388732	0.0591132	6.42628e-06	0.00559934	0.706443	0.754692	1	0	0	0	0.000814161	0.982637	0.000751142	0.97751	-0.00586809	0.927003	0.094162	0.0191119
10939-16	SL018105	Pleckstrin homology domain-containing family A member 4	PKHA4	Q9H4M7	57664	PLEKHA4	Human	0.00901685	0.584575	0.636821	1	0	1	1	-0.0190964	0.639907	-0.0531091	0.129094	0.0839304	0.206175	-0.0015063	0.977991	0.0206335	0.341826	0.0147363	0.813938	0.0218409	0.760702	0.0831005	0.0355807	-0.036802	0.00452014	0.0270002	0.0399287	0.000168033	0.184835	0.237654	1	0	1	1	0.049411	0.186463	0.00173325	0.947899	-0.00391052	0.951467	0.0169122	0.676922
10940-25	SL008242	Sarcalumenin	SRCA	Q86TD4	6345	SRL	Human	-0.033404	5.70889e-05	0.000146264	0.416121	3	2	3	-0.0848491	0.0371103	-0.00407945	0.906993	0.24907	6.96207e-05	-0.0674325	0.210464	-0.108761	2.67889e-07	0.0223143	0.721312	0.0541827	0.433012	0.149174	6.34922e-05	-0.0506377	6.24152e-05	0.088409	4.04111e-12	0.00752417	0.46241	0.526559	1	1	0	1	-0.0316662	0.395825	0.0302329	0.243444	-0.0455557	0.467526	0.180781	2.71861e-06
10945-11	SL006065	Syntaxin-6	Syntaxin-6	O43752	10228	STX6	Human	-0.020979	0.148648	0.194314	1	0	3	3	-0.0532111	0.191827	-0.00121876	0.972346	-0.110031	0.0976077	0.10073	0.0635523	0.0215287	0.32003	0.024718	0.692552	-0.024716	0.72866	-0.172277	7.97052e-06	-0.0698874	6.71723e-08	-0.0757092	7.98319e-09	0.0273509	0.0264943	0.0420826	1	1	0	1	0.166961	7.36732e-06	-0.022709	0.390671	-0.0183147	0.775967	-0.0626051	0.11786
10948-14	SL008958	Phospholipase D3	PLD3	Q8IV08	23646	PLD3	Human	-0.0750879	9.14611e-07	3.04133e-06	0.0066666	0	4	4	-0.0571582	0.159247	0.0338449	0.330675	-0.545102	3.0357e-19	0.0454792	0.403002	-0.0282724	0.19104	0.0185747	0.765901	-0.0220728	0.755276	-0.246978	8.6969e-11	-0.105197	1.39056e-16	-0.0787685	1.01002e-09	0.0683568	2.22444e-24	7.11139e-23	1.6214e-20	2	1	2	0.143038	9.97159e-05	-0.00920115	0.728065	-0.0393638	0.540229	-0.12154	0.00229674
10949-59	SL008009	60S acidic ribosomal protein P2	RLA2	P05387	6181	RPLP2	Human	0.0137848	0.914531	0.931008	1	2	2	2	0.116807	0.00382508	-0.00920439	0.792977	-0.00522426	0.936916	-0.0916968	0.0905672	0.00268093	0.901773	0.0966112	0.122569	0.0162967	0.81951	0.0997221	0.0113671	-0.0578189	8.20487e-06	-0.0741119	1.69255e-08	-0.0527867	5.89759e-09	2.70873e-08	4.29876e-05	0	1	1	-0.0803076	0.031548	-0.0426086	0.107545	-0.0375127	0.560224	0.0591199	0.14383
10953-14	SL018252	C-type lectin domain family 2 member A	CLC2A	Q6UVW9	387836	CLEC2A	Human	0.050963	6.14967e-06	1.83333e-05	0.0448249	3	0	3	-0.00755236	0.853214	-0.000752046	0.98278	0.109424	0.0984667	-0.0448687	0.410492	0.0790285	0.000275285	-0.125616	0.0441833	-0.0183859	0.797425	0.176425	6.42308e-06	0.0563674	1.2959e-05	0.0222201	0.0901205	0.0226202	0.64617	0.700362	1	1	1	1	0.00720418	0.846589	-0.020337	0.444206	0.128484	0.04552	0.145392	0.000311696
10955-4	SL014095	C-type lectin domain family 10 member A	CLC10	Q8IUN9	10462	CLEC10A	Human	0.042081	0.000506459	0.00110394	1	2	0	2	0.0355457	0.382715	0.0176203	0.615257	0.0924996	0.163641	-0.0377825	0.488691	0.0412664	0.0565794	-0.0387163	0.536121	0.0409199	0.567102	0.100054	0.0111421	0.0739965	1.02023e-08	0.0252258	0.054397	-0.0172113	5.47411e-06	1.80139e-05	0.0399008	0	1	1	0.00643289	0.863519	-0.0223329	0.398929	0.0522928	0.418621	0.0344761	0.394955
10956-82	SL009212	Glycine cleavage system H protein, mitochondrial	GCSH	P23434	2653	GCSH	Human	0.0515718	1.67514e-07	6.19486e-07	0.00122101	2	0	2	-0.0773623	0.0578404	-0.0248886	0.478505	-0.0711384	0.280281	-0.02726	0.615222	0.143434	3.56141e-11	0.0747	0.227291	-0.0489835	0.49451	0.137998	0.000460506	-0.0100603	0.438381	-0.0149497	0.255863	0.0393283	0.000976419	0.00213215	1	1	0	1	0.0173577	0.643835	0.0136315	0.608859	0.0895864	0.165812	0.0734243	0.0697825
10959-125	SL005478	BET1-like protein	BET1L	Q9NYM9	51272	BET1L	Human	-0.0237231	0.199901	0.251654	1	0	2	2	0.0926951	0.0230837	-0.0635163	0.0696001	-0.281607	1.35126e-05	-0.0247117	0.649359	-0.00386424	0.858955	0.0651102	0.294241	-0.0118642	0.868243	-0.101873	0.00987696	-0.0259044	0.0457469	-0.0167169	0.203483	0.0278677	3.17531e-06	1.076e-05	0.0231448	1	0	1	-0.0349691	0.349594	-0.0178081	0.503222	-0.00555217	0.931425	0.0222174	0.583949
10961-15	SL015329	Retinoic acid receptor responder protein 3	TIG3	Q9UL19	5920	PLAAT4	Human	-0.0346392	0.00310898	0.00590293	1	2	3	3	0.178821	9.22496e-06	0.0168018	0.629997	-0.247378	0.00016161	-0.00636611	0.906827	-0.0886113	4.47184e-05	0.0397635	0.524518	-0.0248465	0.727575	-0.121743	0.00197662	0.0320207	0.0134896	-0.0177172	0.177448	0.0256598	0.5206	0.583165	1	0	0	0	0.0676003	0.0692811	0.013851	0.602542	0.130988	0.04166	-0.0156898	0.698843
10966-1	SL000251	Alpha-2-HS-glycoprotein	a2-HS-Glycoprotein	P02765	197	AHSG	Human	0.0116398	0.777218	0.814542	1	0	0	0	0.0253529	0.534416	0.0109372	0.754829	0.127734	0.0541835	0.0109962	0.840109	-0.0128342	0.554758	0.107292	0.0841965	0.0413742	0.563451	-0.0256964	0.515399	0.0148034	0.25358	0.0118074	0.368961	0.0039299	0.347882	0.411239	1	0	0	0	-0.0321264	0.39003	0.0170083	0.522214	-0.00378742	0.953197	0.0132626	0.743485
10967-12	SL000546	Prolactin	PRL	P01236	5617	PRL	Human	-0.03566	2.04292e-17	2.43713e-16	1.48909e-13	4	1	4	-0.014809	0.716307	0.0611752	0.0781456	0.203611	0.00192487	-0.120372	0.0260598	-0.187406	3.38645e-18	0.170499	0.00600873	-0.11799	0.0975834	0.198452	2.25008e-07	0.135337	8.38664e-26	0.129073	4.75257e-23	-0.112111	2.49205e-49	1.65132e-46	1.81645e-45	0	1	1	-0.0490967	0.185025	-0.0326763	0.217465	-0.101768	0.113611	-0.068393	0.0867125
10970-3	SL018330	Ecto-ADP-ribosyltransferase 3	NAR3	Q13508	419	ART3	Human	-0.00984412	0.943356	0.955283	1	0	1	1	0.0262444	0.492422	0.0752117	0.0173532	-0.35119	1.03541e-08	0.0167375	0.731332	0.0103205	0.605234	0.0475557	0.415333	-0.113447	0.0643561	-0.038949	0.294262	-0.0213409	0.0761322	-0.00874296	0.474213	-0.0069571	0.205561	0.259992	1	1	0	1	0.00338412	0.920719	0.0385507	0.116404	-0.109289	0.0579169	-0.00769561	0.840054
10974-20	SL012454	Serine protease inhibitor Kazal-type 7	ISK7	P58062	84651	SPINK7	Human	-0.0387981	1.52559e-06	4.92473e-06	0.01112	3	1	3	0.0203496	0.616199	0.0573416	0.0950157	0.0110006	0.868892	-0.0476669	0.375353	-0.149846	3.04724e-12	-0.0219833	0.720201	-0.0259434	0.719347	0.140828	0.000240584	0.106761	2.83821e-17	0.0639441	6.08276e-07	-0.0620264	5.33191e-10	2.70455e-09	3.88643e-06	0	1	1	-0.0788214	0.0307586	-0.0140882	0.592107	-0.0702042	0.276833	-0.0541303	0.173427
10975-59	SL008738	Mucin-like protein 1	MUCL1	Q96DR8	118430	MUCL1	Human	-0.00660428	0.432783	0.493439	1	3	0	3	-0.00582462	0.886934	-0.038998	0.26624	0.0975507	0.142309	-0.0792113	0.146427	-0.037381	0.0851754	0.0349408	0.575759	0.0386745	0.582549	0.0893799	0.0239077	0.0330283	0.0109026	0.0367469	0.00519724	0.00205481	0.730575	0.775584	1	0	0	0	0.00151452	0.967794	-0.014415	0.586803	0.0259121	0.687449	0.0390155	0.336756
10976-44	SL025935	Mucin-1:region 3	MUC1:region 3	P15941	4582	MUC1	Human	-0.0257758	0.00740836	0.0131067	1	2	1	2	-0.0423813	0.2994	-0.058331	0.096382	0.191689	0.00375747	-0.00197488	0.971094	-0.0680466	0.00164258	-0.0256922	0.682609	-0.0166995	0.815379	0.0744652	0.0592041	0.00267455	0.836342	0.033325	0.0110636	-0.0212706	0.00155519	0.0032518	1	0	1	1	0.00752365	0.841062	-0.0325785	0.218148	-0.0426586	0.508252	0.028898	0.475712
10977-55	SL017252	Unique cartilage matrix-associated protein	UCMA	Q8WVF2	221044	UCMA	Human	0.071559	5.01798e-11	2.90056e-10	3.6576e-07	2	1	2	0.00724224	0.856495	0.00428843	0.902293	0.0596075	0.366643	-0.0388342	0.468536	0.154505	4.3637e-13	0.0687976	0.264819	-0.0710215	0.313603	-0.0470221	0.230101	-0.048458	0.000158899	0.0689789	1.03012e-07	-0.00307964	0.180247	0.232324	1	1	1	1	0.130574	0.00042125	0.0196517	0.454353	-0.0995293	0.119022	-0.0205907	0.607299
10978-39	SL009327	Growth hormone variant	SOM2	P01242	2689	GH2	Human	0.0277637	0.0705061	0.0997514	1	3	0	3	0.0544352	0.177398	0.122381	0.000275165	0.0370939	0.576296	-0.0790666	0.133583	-0.0146986	0.48874	-0.0420323	0.501735	-0.00898323	0.899075	0.108409	0.00499265	0.069293	3.73059e-08	0.00445446	0.727838	0.0643986	0.000101375	0.000272665	0.738922	2	0	2	0.140283	9.07404e-05	0.015876	0.540581	0.136138	0.0331776	0.130595	0.000990059
10980-11	SL007155	Acetylcholinesterase	ACES	P22303	43	ACHE	Human	0.288411	8.96438e-107	6.53414e-103	6.53414e-103	8	0	8	0.180811	5.92691e-06	0.21853	2.57509e-10	0.402667	2.98062e-10	0.186981	0.000422069	0.377205	6.31312e-73	0.484427	3.5483e-17	0.345557	4.54431e-07	0.361247	1.10753e-21	0.0127212	0.322343	0.0310732	0.0170498	-0.0248142	0.000257136	0.000635344	1	1	1	1	-0.0428568	0.251072	0.0375548	0.154248	-0.0517795	0.418575	0.142087	0.00036267
10981-56	SL013799	Pro-neuregulin-3, membrane-bound isoform	NRG3	P56975	10718	NRG3	Human	-0.0407175	0.000337256	0.000761542	1	1	1	1	0.0361692	0.37664	-0.0874273	0.0125428	-0.000141833	0.998311	-0.0420397	0.441202	-0.0853068	8.313e-05	-0.0522908	0.402465	-0.167791	0.0184205	0.159297	4.46095e-05	-0.00428994	0.740857	0.0170828	0.19378	-0.0516493	1.93121e-07	7.58845e-07	0.00140766	0	2	2	-0.122145	0.0010563	-0.007334	0.781885	-0.0640978	0.320313	0.0946045	0.0186784
10990-21	SL017128	Leucine-rich repeat serine/threonine-protein kinase 2	LRRK2	Q5S007	120892	LRRK2	Human	0.0265094	0.0265838	0.0415636	1	2	0	2	0.133991	0.00111466	-0.0802013	0.0200079	0.00825054	0.900637	0.0246129	0.649093	0.0263613	0.220208	-0.0603086	0.329608	0.075826	0.285859	0.0576327	0.142067	0.0535272	3.51785e-05	0.0206253	0.115882	-0.0113697	0.00380651	0.00734985	1	0	1	1	0.0267279	0.469466	-0.0327692	0.213116	0.011002	0.864305	0.00997985	0.804063
11067-13	SL001791	Osteocalcin	Osteocalcin	P02818	632	BGLAP	Human	-0.0356029	0.0274192	0.0427597	1	0	1	1	-0.0233461	0.567807	-0.0630066	0.0718817	-0.195414	0.00304518	-0.0382557	0.482814	-0.02594	0.233363	0.0298595	0.634046	-0.0438362	0.538415	0.0416815	0.289145	-0.0125847	0.332214	-0.00854841	0.515814	0.00656784	0.684571	0.734556	1	0	0	0	0.0290003	0.43989	0.046707	0.078897	-0.0344708	0.589014	0.0704438	0.0813708
11071-1	SL000481	Interleukin-5	IL-5	P05113	3567	IL5	Human	0.0558383	3.1534e-06	9.73945e-06	0.0229851	3	0	3	0.0147832	0.717334	-0.0203142	0.560735	0.0941695	0.156763	-0.0791483	0.146028	0.0933758	1.65151e-05	0.0548426	0.380493	0.0404687	0.572274	0.108971	0.00556877	0.0435242	0.000781565	-0.0111417	0.39647	0.00966368	0.261687	0.321659	1	0	1	1	0.000122004	0.997396	0.0355847	0.180361	0.0428657	0.504746	0.0613662	0.129667
11081-1	SL007151	Glycerol-3-phosphate dehydrogenase [NAD(+)], cytoplasmic	GPDA	P21695	2819	GPD1	Human	0.069008	6.70552e-10	3.44686e-09	4.88765e-06	3	0	3	0.0760491	0.0642642	-0.0804622	0.0213719	0.276092	2.08084e-05	-0.0769219	0.148106	0.114742	9.4296e-08	-0.1759	0.00424384	-0.141147	0.0430712	0.0305059	0.436688	0.115143	4.29569e-19	-0.00906179	0.489659	-0.02761	0.782924	0.821231	1	0	0	0	-0.0679846	0.0697675	-0.0184285	0.485497	-0.0955343	0.126445	-0.0585346	0.144016
11083-23	SL001731	Gamma-enolase	NSE	P09104	2026	ENO2	Human	0.00134739	0.000261632	0.000602921	1	2	2	2	-0.088453	0.032091	-0.00795311	0.82022	-0.390397	9.02162e-10	-0.0282773	0.600588	0.119224	3.79285e-08	-0.138121	0.0266585	-0.076308	0.280434	-0.00636439	0.871441	-0.134369	9.29386e-26	0.0441861	0.000719192	0.0437987	7.41229e-09	3.36379e-08	5.40282e-05	2	0	2	0.123075	0.000946025	0.0112213	0.672665	0.000633754	0.992138	-0.022454	0.577214
11089-7	SL000459	Immunoglobulin A	IgA	P01876|P01877	3493 3494	IGHA1|IGHA2	Human	0.0254245	0.0822479	0.114387	1	1	0	1	0.0125575	0.756254	-0.00769861	0.823715	0.0288672	0.661013	-0.0187356	0.724125	0.0238844	0.264646	0.0880286	0.154747	0.140816	0.0468849	0.130341	0.000665452	-0.000212265	0.986738	0.0216949	0.0937218	0.0256232	0.121403	0.163659	1	0	0	0	-0.0304241	0.408996	0.0135672	0.603762	0.124708	0.0523199	0.0676132	0.0882531
11094-104	SL007361	Galectin-10	LPPL	Q05315	1178	CLC	Human	0.0105561	0.966266	0.973478	1	2	0	2	0.00697993	0.864245	0.00509909	0.884273	0.149481	0.0230594	-0.0568212	0.297156	-0.0186848	0.390471	0.100262	0.0972079	-0.0817231	0.24574	0.119903	0.00235037	-0.00379842	0.769883	0.014964	0.255585	-0.0198194	0.00446844	0.00849517	1	0	1	1	-0.00726145	0.846055	-0.00707134	0.790573	-0.0158368	0.804667	0.0350645	0.386855
11096-57	SL018921	HemK methyltransferase family member 2	HEMK2	Q9Y5N5	29104	N6AMT1	Human	-0.0292984	0.115574	0.154799	1	1	4	4	-0.0107325	0.791699	0.0357777	0.304775	-0.514162	5.90137e-17	0.10724	0.0489781	0.0617339	0.00441057	0.0714563	0.253029	-0.0575434	0.41623	-0.28471	1.21698e-13	-0.144076	9.80771e-30	-0.0637655	8.26205e-07	0.0716616	4.0575e-26	1.90807e-24	2.95751e-22	2	1	2	0.208442	1.16289e-08	-0.0155444	0.556993	-0.0498614	0.437783	-0.177731	9.29405e-06
11098-1	SL007953	Pyridoxal kinase	PDXK	O00764	8566	PDXK	Human	-0.118239	2.73413e-23	6.07593e-22	1.99291e-19	1	2	2	-0.00979754	0.81015	-0.0929965	0.00737124	0.0200702	0.761546	-0.0536096	0.324487	-0.228059	1.16852e-26	-0.0156716	0.802494	-0.144094	0.0409046	-0.130807	0.000831532	0.00998811	0.440237	0.0857152	5.97262e-11	-0.0718002	2.50738e-05	7.4506e-05	0.182763	0	2	2	-0.126129	0.000642951	-0.0309808	0.241769	-0.119811	0.0623325	-0.155394	0.000107596
11101-18	SL004489	Toll-like receptor 4	TLR4	O00206	7099	TLR4	Human	0.0321351	0.0202958	0.0325778	1	2	0	2	0.0889489	0.0287802	-0.0112893	0.747407	0.122587	0.0653092	0.0220142	0.685657	0.00496399	0.819249	0.0401039	0.520668	-0.042732	0.551048	0.0688269	0.0798143	0.0696069	7.63001e-08	0.054645	3.16485e-05	-0.00730125	0.00460819	0.0087426	1	1	1	1	-0.0542157	0.147742	0.00302091	0.909477	0.085025	0.18747	0.0296606	0.460905
11102-22	SL012561	Regenerating islet-derived protein 4	REG4	Q9BYZ8	83998	REG4	Human	0.0731658	1.27039e-09	6.27788e-09	9.25987e-06	5	0	5	0.0136273	0.737105	0.102661	0.00198446	0.0914813	0.16614	-0.0386451	0.474232	0.0887726	2.25233e-05	0.0374097	0.540317	-0.0123317	0.861387	0.140079	0.000223027	0.0449614	0.000272934	0.0342015	0.00623011	-0.00471903	0.0929365	0.128884	1	1	1	1	0.00335965	0.924439	0.000464515	0.985701	-0.0315065	0.620231	0.108594	0.00555773
11103-24	SL000448	Heat shock protein beta-1	HSP 27	P04792	3315	HSPB1	Human	-0.0476786	0.0227014	0.0360502	1	1	5	5	-0.118052	0.00327967	0.0804687	0.0207319	-0.578897	4.25149e-22	0.0777492	0.152447	0.0535972	0.0135915	0.00186917	0.976126	-0.0103553	0.885041	-0.288906	1.06177e-14	-0.145597	3.48955e-31	-0.0797244	3.90094e-10	0.074321	2.34215e-25	9.3802e-24	1.7072e-21	2	1	2	0.169718	3.93804e-06	-0.00489371	0.853789	0.00363008	0.955104	-0.178458	5.60013e-06
11104-13	SL003340	Chitinase-3-like protein 1	YKL-40	P36222	1116	CHI3L1	Human	0.0222261	0.238211	0.293049	1	0	0	0	0.0594493	0.141187	0.013665	0.677439	0.0812557	0.197629	0.0138705	0.794981	-0.00228189	0.912106	0.00398307	0.94912	0.15276	0.0303276	0.061843	0.10454	0.012819	0.294276	0.0243787	0.0485942	-0.0211827	0.00152856	0.00320163	1	0	1	1	-0.0527598	0.13141	-0.013428	0.59479	0.0201489	0.747569	0.023454	0.551035
11105-171	SL003650	Alpha-enolase	Alpha enolase	P06733	2023	ENO1	Human	-0.105225	6.42834e-15	5.73515e-14	4.68562e-11	1	5	5	-0.139054	0.000577514	0.0687491	0.04865	-0.480898	7.8104e-14	0.048232	0.374598	-0.0755553	0.000417601	-0.0131756	0.832662	-0.0731739	0.303704	-0.307427	1.5579e-16	-0.268737	2.21916e-110	0.0832468	2.58906e-11	0.0486822	9.24225e-22	1.85583e-20	6.73668e-18	2	1	2	0.207723	1.42958e-08	0.00746115	0.776804	-0.145533	0.0230211	-0.21354	5.31721e-08
11107-25	SL007735	Teneurin-3	TEN3	Q9P273	55714	TENM3	Human	0.0383139	0.000130227	0.000315567	0.949227	4	0	4	0.0696321	0.0877667	-0.0155959	0.65726	-0.0664318	0.316632	-0.0673174	0.216657	0.0514302	0.0179555	-0.0077641	0.901498	0.0284347	0.687161	0.109001	0.00533357	0.0908902	2.0774e-12	0.0363411	0.005619	-0.0257523	8.49346e-05	0.000231003	0.619088	0	1	1	-0.063659	0.0891884	-0.00503975	0.849618	0.0148421	0.816891	0.0656026	0.103856
11109-56	SL025995	Sushi, von Willebrand factor type A, EGF and pentraxin domain-containing protein 1:Sushi 15-18	SVEP1:Sushi 15-18	Q4LDE5	79987	SVEP1	Human	0.0698969	4.1727e-09	1.92865e-08	3.04148e-05	4	0	4	0.0701609	0.0616243	0.0405834	0.157002	0.186195	0.00132939	0.0264372	0.589647	0.0650846	0.000458251	0.0136468	0.81626	0.0545401	0.426343	0.142216	3.70673e-05	0.00698385	0.521752	0.0919258	4.33335e-17	0.0265223	0.846423	0.872839	1	1	1	1	0.0167457	0.580159	0.0638588	0.00508966	0.0969762	0.115002	0.137159	0.000157937
11110-4	SL019320	Transmembrane protein 119	TM119	Q4V9L6	338773	TMEM119	Human	-0.0498898	3.10991e-05	8.29424e-05	0.226681	0	4	4	0.0528974	0.193434	0.0353098	0.314621	-0.2373	0.0003063	-0.0672439	0.216651	-0.0789831	0.000259975	0.0442289	0.480247	-0.0479269	0.498339	-0.109213	0.00524611	-0.0670952	1.85522e-07	-0.000959101	0.9415	0.0655987	7.92487e-24	2.29952e-22	5.77644e-20	2	0	2	0.103235	0.00575858	-0.0406574	0.12388	-0.0734524	0.250762	-0.0154853	0.701807
11112-18	SL016490	Protein kish-A	KISHA	Q8TBQ9	153339	TMEM167A	Human	0.0334697	0.000309628	0.000704835	1	3	0	3	-0.00607459	0.881731	0.00357598	0.918851	-0.0874072	0.189453	-0.0334724	0.538464	0.063674	0.0032983	0.000109264	0.99861	0.105676	0.133094	0.0808128	0.039831	0.0520322	5.76042e-05	0.0466273	0.000375565	-0.00434031	0.0355778	0.0547744	1	0	1	1	-0.0592842	0.113849	0.00337421	0.898916	0.102718	0.110331	0.075546	0.0605319
11116-16	SL018991	Uncharacterized protein C11orf87	CK087	Q6NUJ2	399947	C11orf87	Human	-0.0223281	0.14009	0.184085	1	1	2	2	-0.0837819	0.0391539	-0.0124115	0.721571	-0.162191	0.0129269	-0.0448748	0.403325	0.020792	0.339137	-0.0511741	0.414721	-0.0241043	0.735786	0.0669226	0.0895248	-0.164164	2.84638e-37	0.0388908	0.00302642	0.0597781	8.97786e-05	0.00024318	0.654396	1	0	1	0.125685	0.000725081	-0.016336	0.538991	0.114695	0.0724746	0.0266429	0.510573
11117-2	SL009460	Spermatogenesis-associated protein 20	SPT20	Q8TB22	64847	SPATA20	Human	-0.0347686	0.00641587	0.0114987	1	1	2	2	0.135913	0.000845085	-0.0515377	0.139592	-0.21359	0.00111343	-0.0153247	0.778694	-0.0552831	0.0109183	-0.0089496	0.886166	-0.0341465	0.63383	-0.081466	0.0387008	-0.00723805	0.576919	-0.0210583	0.10933	-0.0287345	0.000806712	0.00179381	1	0	1	1	0.0381667	0.305035	-0.0135109	0.6115	-0.0594854	0.351106	-0.0495362	0.220923
11118-107	SL019321	Ras-related protein Rab-17	RAB17	Q9H0T7	64284	RAB17	Human	-0.120988	8.43943e-31	5.16933e-29	6.1515e-27	3	3	3	-0.185977	3.35736e-06	-0.0941363	0.00697923	0.285376	1.12867e-05	-0.010647	0.844003	-0.24287	1.66349e-30	0.0116591	0.851182	0.0246523	0.7256	0.0854982	0.0294476	-0.0667081	2.4132e-07	0.064967	7.12269e-07	-0.0207695	0.034572	0.0534228	1	0	0	0	-0.0290997	0.436749	-0.0419578	0.10957	-0.0553273	0.388007	0.0733127	0.0693291
11120-49	SL019329	N-acetyltransferase 14	NAT14	Q8WUY8	57106	NAT14	Human	-0.0973164	7.53812e-17	8.44015e-16	5.49454e-13	2	2	2	0.0969582	0.0174703	-0.00427136	0.903206	-0.221221	0.000779227	0.0205417	0.707184	-0.214758	9.39271e-24	-0.0261462	0.674043	0.0203677	0.775359	-0.0820234	0.035957	0.0425773	0.000986828	0.0308596	0.0184877	0.0161062	0.828317	0.85969	1	0	0	0	0.0758142	0.0434709	-0.0351503	0.182797	0.0395753	0.538088	0.0133855	0.739825
11121-56	SL012520	Brorin	VWC2	Q2TAL6	375567	VWC2	Human	0.0226807	0.0790078	0.11045	1	4	0	4	-0.0494468	0.218382	-0.0487992	0.143028	0.199529	0.00202161	-0.0643908	0.229972	0.00566411	0.782657	0.0795907	0.192172	0.031468	0.658823	0.213616	7.26288e-09	0.0379449	0.0017114	0.0844992	3.93708e-12	-0.0537544	2.86033e-12	1.80198e-11	2.08489e-08	1	2	2	-0.155983	8.24912e-06	-0.010242	0.684486	0.0055595	0.930683	0.106173	0.0063365
11122-97	SL019337	Maspardin	SPG21	Q9NZD8	51324	SPG21	Human	-0.0577753	0.000106123	0.000260887	0.773529	0	4	4	-0.0216876	0.59304	0.0422646	0.224745	-0.499965	3.62269e-16	0.0774	0.154219	-0.00100445	0.962914	0.0750734	0.227381	-0.0706812	0.323494	-0.283985	2.44164e-14	-0.142639	3.05471e-29	-0.0798516	6.26011e-10	0.0689537	5.65977e-27	3.07866e-25	4.12541e-23	2	1	2	0.147655	6.16624e-05	-0.0112081	0.671587	-0.0418389	0.516598	-0.160928	4.31166e-05
11126-102	SL007986	Triple functional domain protein	TRIO	O75962	7204	TRIO	Human	-0.00180526	0.966897	0.97374	1	0	0	0	0.0768347	0.0596659	-0.0435563	0.214017	-0.12173	0.0666697	0.119079	0.0271851	0.006058	0.779443	0.0174222	0.780529	-0.0950533	0.185969	0.00390652	0.921186	-0.00278691	0.829291	-0.0154144	0.239238	-0.00511809	0.941653	0.951609	1	0	0	0	-0.00655196	0.86125	0.0506557	0.055153	-0.0716758	0.26514	0.0721288	0.074203
11128-29	SL026000	Transmembrane protein 132C:Cytoplasmic domain	T132C:CD	Q8N3T6	92293	TMEM132C	Human	0.0263052	0.0460348	0.0678148	1	1	0	1	0.0300881	0.462866	-0.0740511	0.0346723	0.135128	0.0424026	0.134789	0.0127883	0.0492164	0.0235932	-0.0105967	0.863741	-0.0173448	0.808826	0.00651508	0.86973	0.00657573	0.612371	-0.00621829	0.636487	-0.0124304	0.900931	0.917803	1	0	0	0	-0.0676403	0.0713922	0.0208013	0.434716	-0.0194935	0.762357	-0.0149965	0.71196
11129-66	SL007065	Bone morphogenetic protein 15	BMP15	O95972	9210	BMP15	Human	-0.0282786	0.00115897	0.00237029	1	1	1	1	-0.0372288	0.363077	0.0166605	0.635011	0.145415	0.0283063	-0.0226119	0.677285	-0.0906919	2.74597e-05	0.121662	0.049499	0.0261117	0.709654	-0.00238902	0.951812	-0.0176219	0.174573	0.0488979	0.000199853	-0.0130848	0.571794	0.631295	1	0	0	0	-0.0590222	0.114836	-0.0251585	0.342123	-0.01961	0.759896	0.0219399	0.588255
11130-158	SL019338	Voltage-dependent L-type calcium channel subunit beta-4	CACB4	O00305	785	CACNB4	Human	-0.00940854	0.0706916	0.0999943	1	1	4	4	0.0603763	0.138331	0.0249564	0.474353	-0.510782	8.91628e-17	0.0324654	0.549631	0.0744633	0.00057616	0.0554335	0.37479	-0.0688322	0.335987	-0.230891	2.08213e-09	-0.0797859	4.89018e-10	-0.0504639	0.000104156	0.0334949	6.36324e-09	2.90976e-08	4.63816e-05	2	1	2	0.107976	0.00353752	-0.00746016	0.777832	-0.0519451	0.419663	-0.150854	0.000156533
11134-30	SL019322	Peptide chain release factor 1-like, mitochondrial	RF1ML	Q9UGC7	54516	MTRF1L	Human	-0.0605082	1.42861e-05	4.01432e-05	0.104131	0	4	4	0.00900087	0.825014	0.0357755	0.307241	-0.43805	4.4008e-12	0.00480902	0.929702	-0.0349628	0.106821	0.0192738	0.758326	-0.0108468	0.879679	-0.215429	1.89854e-08	-0.100795	3.97036e-15	-0.0804661	6.22531e-10	0.0509994	6.72006e-11	3.76499e-10	4.89825e-07	2	1	2	0.109144	0.00341964	-0.012432	0.63926	0.0183527	0.776015	-0.106561	0.00752539
11135-5	SL012643	39S ribosomal protein L55, mitochondrial	RM55	Q7Z7F7	128308	MRPL55	Human	-0.09868	4.60775e-13	3.33524e-12	3.35859e-09	0	5	5	-0.0596617	0.140507	0.0168288	0.623805	-0.478215	2.03884e-14	0.106176	0.0500233	-0.0929868	1.61636e-05	0.00194929	0.975156	-0.0316351	0.659179	-0.218334	1.3648e-08	-0.0826259	7.95344e-11	-0.0807505	3.32402e-10	0.0615946	1.27761e-28	8.86906e-27	9.31251e-25	2	1	2	0.118048	0.00112708	-0.054988	0.0370523	-0.0707699	0.27388	-0.164585	3.7522e-05
11137-43	SL025889	Cytokine receptor common subunit beta:Cytoplasmic domain	IL3RB:CD	P32927	1439	CSF2RB	Human	0.00168797	0.93818	0.9512	1	2	0	2	-0.0623765	0.125779	-0.00953935	0.786053	0.112877	0.0904086	-0.0408667	0.452636	-0.0102554	0.636002	0.0347391	0.579466	0.0538922	0.450154	0.0902637	0.0216497	0.000505979	0.968871	0.0389248	0.00304536	0.00689585	0.714475	0.762044	1	0	0	0	0.0100842	0.788481	-0.0212183	0.421581	0.0592097	0.355158	0.0347997	0.389109
11138-16	SL006056	Runt-related transcription factor 3	RUNX3	Q13761	864	RUNX3	Human	-0.00277533	0.883663	0.905291	1	1	2	2	0.0525611	0.197525	-0.0400753	0.251776	0.0213993	0.746505	-0.0146105	0.788404	-0.00246551	0.909518	0.0409925	0.514049	-0.0157108	0.826034	-0.125663	0.00142322	-0.0282044	0.0291574	0.0625593	1.75208e-06	-0.00768281	0.651163	0.70504	1	0	0	0	-0.0130961	0.726053	0.0119154	0.653486	-0.0542076	0.399303	-0.0293841	0.467948
11140-56	SL025819	Collagen alpha-1(I) chain:C-term propeptide	CO1A1:C-term propeptide	P02452	1277	COL1A1	Human	0.00277493	0.383204	0.443924	1	1	0	1	-0.0636591	0.117284	-0.0197698	0.570451	-0.00213925	0.974245	0.0194686	0.720802	0.017806	0.411493	-0.0507724	0.417019	0.017122	0.809654	0.0586561	0.134708	-0.00600152	0.641868	0.080713	6.66287e-10	0.046001	0.000755756	0.00169394	1	2	0	2	0.0523424	0.159276	0.00279829	0.915807	0.10005	0.111648	0.121936	0.00230495
11142-11	SL025792	Angiopoietin-related protein 1:C-Term, Fibrinogen domian	ANGL1:C-term	O95841	9068	ANGPTL1	Human	0.0975856	2.07903e-12	1.38267e-11	1.51541e-08	4	1	4	0.0434273	0.281182	0.0895996	0.00825908	0.242175	0.000184139	0.0291689	0.589943	0.118486	1.78626e-08	0.0442794	0.473535	0.0558419	0.435113	0.181415	1.84086e-06	-0.0596167	2.9092e-06	0.0714223	3.0585e-08	-0.0037002	0.000346781	0.000838092	1	1	1	1	0.0274193	0.451208	0.042368	0.100462	0.0336061	0.600725	0.153087	0.000100762
11143-32	SL025949	Noelin-3:Isoform 2, N-term	NOE3:N-term	Q96PB7	118427	OLFM3	Human	0.077161	2.20153e-08	9.20104e-08	0.000160469	2	1	2	0.0757595	0.0627648	0.011746	0.738549	0.0843859	0.204355	-0.00195935	0.971374	0.119407	3.51397e-08	0.116733	0.0600642	0.0773272	0.27084	0.126031	0.00138051	-0.0468587	0.00029787	-0.00491451	0.708381	0.0213914	0.937414	0.947948	1	0	0	0	0.0167324	0.655925	-0.028538	0.282663	0.106551	0.0957427	0.02511	0.535314
11144-10	SL012527	Beta-defensin 116	DB116	Q30KQ4	245930	DEFB116	Human	0.0112129	0.296888	0.355983	1	0	0	0	0.0506382	0.215399	-0.0598906	0.0858495	-0.00672381	0.919289	0.0258695	0.633146	0.0133604	0.538982	0.00688752	0.912326	-0.0204622	0.775847	0.0850605	0.0313474	0.0234803	0.0703998	0.0212464	0.106193	-0.0390333	0.00298377	0.00587168	1	1	1	1	-0.0827633	0.0262014	0.0257585	0.333283	-0.0820554	0.20296	0.0119284	0.76881
11145-72	SL019333	UPF0606 protein KIAA1549L	K154L	Q6ZVL6	25758	KIAA1549L	Human	0.00302493	0.624685	0.674467	1	3	0	3	0.0224162	0.581631	-0.0657911	0.0592726	0.1157	0.0797871	-0.109853	0.0418054	-0.0315594	0.143151	0.0173393	0.779405	-0.0407976	0.564597	0.120573	0.00196014	0.08561	2.22552e-11	0.0913666	1.7111e-12	-0.012859	0.0211774	0.0345792	1	0	2	2	-0.095218	0.00996467	-0.00753793	0.774977	0.0990617	0.122232	0.0137252	0.733996
11146-4	SL019339	T-box transcription factor TBX22	TBX22	Q9Y458	50945	TBX22	Human	0.0506544	0.000144819	0.000347918	1	4	0	4	0.0343427	0.400188	-0.0112129	0.749386	0.154684	0.0193839	-0.0410342	0.452068	0.0532263	0.0138098	0.0317708	0.613153	0.0776662	0.277669	0.14811	0.000139572	0.0259091	0.0442941	0.0545451	2.87419e-05	-0.0103777	0.0787015	0.111238	1	0	1	1	-0.0121555	0.745669	0.00635851	0.810395	-0.0263856	0.681738	0.0837336	0.0369916
11147-17	SL026020	Trem-like transcript 1 protein:immunoreceptor tyrosine-based inhibition motif	TRML1:ITIM	Q86YW5	340205	TREML1	Human	-0.0213214	0.142286	0.186734	1	0	2	2	0.00525044	0.897701	0.0530387	0.128362	-0.205793	0.00142903	-0.00572773	0.916459	-0.0175264	0.419717	0.0359504	0.56473	-0.0397166	0.579376	-0.083916	0.0323605	-0.0405384	0.00156751	-0.0140389	0.280065	0.0600283	8.35424e-20	1.23018e-18	6.0894e-16	2	1	2	0.108391	0.00352007	-0.0276025	0.298794	-0.0174194	0.787404	-0.126093	0.00168857
11149-3	SL026003	Toll-like receptor 1:Cytoplasmic domain	TLR1:CD	Q15399	7096	TLR1	Human	0.0640261	5.31058e-07	1.8302e-06	0.00387088	2	0	2	-0.00220849	0.95691	-0.0401723	0.25181	0.244723	0.00017227	0.134448	0.0130323	0.110016	3.3554e-07	-0.0252955	0.686273	0.0101509	0.885014	0.0596948	0.130317	0.00471766	0.716007	0.00384251	0.770025	-0.019676	0.000103862	0.000278635	0.757052	0	1	1	-0.0563622	0.132666	0.00613645	0.816353	0.0694282	0.27589	0.0055671	0.890509
11150-3	SL002657	Collagen alpha-1(VI) chain	Collagen a1(VI)	P12109	1291	COL6A1	Human	-0.0543951	4.40167e-07	1.52715e-06	0.00320838	2	2	2	-0.0119505	0.768387	-0.0398344	0.256576	-0.0116423	0.860199	-0.00570959	0.916502	-0.139689	9.22121e-11	0.0536078	0.391995	-0.0258748	0.711559	0.20231	2.07416e-07	0.0879394	1.15793e-11	-0.0476607	0.000289687	-0.0250241	0.0250318	0.0400125	1	1	1	1	-0.203447	4.04883e-08	0.0123783	0.639576	0.0510307	0.416969	0.0970894	0.0162136
11152-46	SL003918	Kallikrein-13	kallikrein 13	Q9UKR3	26085	KLK13	Human	0.0135939	0.405372	0.46605	1	2	0	2	-0.0590652	0.147022	0.0787093	0.0245762	0.0501841	0.452306	-0.0831017	0.122787	-0.0102696	0.636021	0.0198476	0.750209	0.0668625	0.347167	0.155678	5.72268e-05	-0.00845822	0.513723	0.0733992	2.15526e-08	0.0621163	3.14236e-08	1.34024e-07	0.000229047	2	0	2	0.0207589	0.578673	0.0216464	0.415348	0.117577	0.0650503	0.133245	0.000867575
11154-3	SL007421	Nuclear factor erythroid 2-related factor 1	NF2L1	Q14494	4779	NFE2L1	Human	0.00140331	0.432933	0.493533	1	1	4	4	0.0611068	0.134315	0.0126839	0.718119	-0.298582	3.22244e-06	0.0927991	0.0874556	0.068672	0.0015597	0.0268997	0.668231	-0.0777227	0.273339	-0.198123	2.20556e-07	-0.0791704	8.10629e-10	-0.0671609	2.71109e-07	-0.000178124	0.012403	0.0213964	1	1	1	1	0.0746773	0.0461582	-0.019266	0.46871	-0.159959	0.0124831	-0.102172	0.0102991
11155-16	SL019315	Collagen alpha-5(VI) chain	CO6A5	A8TX70	256076	COL6A5	Human	-0.00784304	0.452386	0.512119	1	2	0	2	0.0275275	0.499851	-0.0201958	0.565908	0.0180589	0.786532	-0.0401034	0.461459	-0.0413063	0.0572125	0.0721796	0.248518	-0.00204594	0.977179	0.0435283	0.27133	0.0446671	0.000564222	0.0318313	0.0153725	-0.023718	0.000470682	0.00110103	1	0	1	1	-0.0360918	0.336654	-0.0269563	0.31011	0.0327478	0.612245	0.0303313	0.454623
11157-35	SL000451	Heat shock 70 kDa protein 1A	HSP 70	P0DMV8	3303	HSPA1A	Human	-0.0290279	0.0275309	0.0429246	1	1	4	4	0.151106	0.000203276	-0.00586745	0.866247	-0.353255	4.77822e-08	0.0576704	0.289602	-0.0260543	0.222975	0.032406	0.603762	-0.064679	0.366365	-0.137778	0.000392045	-0.0661197	2.11395e-07	-0.0303803	0.0186937	0.0198261	1.82819e-05	5.55238e-05	0.133257	1	0	1	0.0564931	0.126734	-0.0144172	0.582172	-0.0786308	0.222287	-0.0455922	0.257337
11158-40	SL019326	Bicaudal D-related protein 1	BICR1	Q6ZP65	92558	BICDL1	Human	0.0831014	8.552e-09	3.76877e-08	6.23355e-05	4	0	4	0.153921	0.000130568	0.112051	0.00137761	0.0858441	0.197298	-0.0364832	0.504402	0.0870463	5.07489e-05	0.0219573	0.725621	-0.0305582	0.669539	0.106241	0.00639535	-0.000315382	0.980603	-0.0208121	0.113487	0.0157955	0.615317	0.673065	1	1	1	1	0.0504003	0.178855	0.0233746	0.374603	0.0283609	0.660003	0.118622	0.00295616
11159-14	SL025937	Mitochondrial ubiquitin ligase activator of NFKB 1:Cytoplasmic domain	MUL1:CD	Q969V5	79594	MUL1	Human	0.0529821	5.89555e-07	2.01371e-06	0.00429727	3	0	3	-0.0398539	0.32793	-0.0164738	0.637909	0.0791267	0.234957	-0.0302799	0.577507	0.0980754	5.64417e-06	0.0147827	0.813537	0.0475613	0.506813	0.10593	0.00662649	0.0822028	1.54621e-10	-0.00196149	0.880522	-0.0014806	0.0412619	0.0624887	1	0	2	2	-0.0911175	0.0145273	-0.0122499	0.644391	0.1814	0.00452723	0.0149823	0.709935
11160-56	SL019335	RING finger protein 122	RN122	Q9H9V4	79845	RNF122	Human	-0.0238879	0.112687	0.15135	1	1	1	1	0.125312	0.00209808	-0.028069	0.423679	-0.272766	2.91382e-05	-0.00410423	0.940015	-0.0396698	0.0646881	0.02039	0.743826	0.00832218	0.906866	-0.0394412	0.316677	0.00862708	0.502095	0.00347017	0.789901	0.0322829	0.000127268	0.000335379	0.927659	2	0	2	0.103027	0.00575442	0.00561951	0.830911	-0.0653551	0.310411	0.0435266	0.282189
11161-5	SL019340	Spartin	SPG20	Q8N0X7	23111	SPART	Human	-0.0436417	0.0178356	0.0289154	1	0	4	4	-0.0216388	0.593131	0.0632574	0.0694328	-0.522761	1.87295e-17	0.100085	0.0670018	0.0209995	0.33208	0.0524886	0.400567	-0.0537109	0.446869	-0.281109	1.19302e-13	-0.10992	3.59355e-18	-0.0651532	3.77596e-07	0.0770916	6.81701e-29	5.01911e-27	4.96892e-25	2	1	2	0.203915	2.31582e-08	0.0143097	0.588043	-0.0582323	0.363825	-0.177429	7.94063e-06
11162-37	SL019313	Equatorin	EQTN	Q9NQ60	54586	EQTN	Human	0.0169318	0.316294	0.376035	1	0	0	0	0.0319018	0.433922	0.0341645	0.330633	0.0586555	0.38045	-0.0422554	0.438265	-0.00386504	0.858965	0.0313464	0.617267	-0.0323653	0.650979	0.0724269	0.0667658	0.0210755	0.104167	0.021032	0.109693	0.00104758	0.359233	0.42233	1	0	0	0	0.026748	0.475297	0.0130386	0.62393	-0.00473526	0.941614	0.0319938	0.429964
11163-7	SL019316	Protein FAM162B	F162B	Q5T6X4	221303	FAM162B	Human	0.000694677	0.764241	0.803484	1	3	1	3	0.0907814	0.0261152	0.00653691	0.852131	0.021046	0.751214	0.0395621	0.468626	-0.051757	0.0168222	-0.0397806	0.524954	-0.0482496	0.497211	0.0915226	0.0202103	0.0349955	0.00682895	0.072585	2.93928e-08	-0.0192833	0.00398567	0.0076633	1	0	1	1	-0.0613522	0.100694	-0.0127097	0.632012	-0.0240709	0.708592	0.0915611	0.0233385
11164-7	SL019319	Teneurin-2	TEN2	Q9NT68	57451	TENM2	Human	-0.0927961	2.79226e-21	4.9641e-20	2.03528e-17	2	2	2	-0.0665131	0.100689	-0.0574967	0.0984965	0.227536	0.000535884	0.0568617	0.295665	-0.209138	6.26517e-23	-0.00780601	0.900632	0.055339	0.435144	0.0322891	0.412916	-0.0743384	9.18366e-09	0.048704	0.000209222	-0.00556229	0.613165	0.671075	1	0	0	0	-0.0370808	0.317673	-0.00278039	0.915833	0.0176813	0.783248	-0.000681912	0.986533
11167-6	SL019330	Myotubularin-related protein 1	MTMR1	Q13613	8776	MTMR1	Human	-0.0441681	2.23565e-07	8.11134e-07	0.00162957	3	2	3	-0.0729331	0.0712857	-0.0406156	0.238555	0.295611	4.03082e-06	0.0118704	0.827005	-0.123829	6.97979e-09	-0.0227394	0.716662	0.0874225	0.20627	0.107433	0.00632138	-0.0475636	0.000237201	0.0433726	0.000947997	0.0171775	0.463952	0.52815	1	0	1	1	0.0574109	0.12076	-0.0342098	0.193151	0.0797144	0.211317	0.0915352	0.0236939
11168-3	SL019053	Multiple epidermal growth factor-like domains protein 10	MEG10	Q96KG7	84466	MEGF10	Human	-0.0186926	0.179422	0.228688	1	2	0	2	-0.103268	0.011376	-0.0677676	0.0529724	0.185889	0.00470941	-0.0334381	0.540719	-0.0282218	0.191785	-0.0944352	0.133407	-0.00740114	0.917509	0.0632824	0.109368	0.0338819	0.00898379	0.025076	0.0564794	0.0116129	0.995012	0.995818	1	0	0	0	0.0147583	0.694231	0.00286328	0.91363	0.0349073	0.587188	0.0541144	0.181561
11171-25	SL025862	Filamin-A:Calponin Homology 2	filamin A:CH2	P21333	2316	FLNA	Human	0.022261	0.00219642	0.0042761	1	1	4	4	0.0839185	0.0400294	0.0149019	0.669567	-0.408155	9.62027e-11	0.0906104	0.0954663	0.136609	2.32651e-10	0.0233944	0.707901	-0.0247063	0.729268	-0.277574	2.25357e-13	-0.0793171	8.14455e-10	-0.100646	1.2848e-14	0.0262602	6.98213e-06	2.25588e-05	0.0508927	2	1	2	0.0940224	0.0113385	0.0213622	0.417134	-0.0286677	0.657047	-0.160557	5.31726e-05
11173-29	SL019119	Allergin-1	MILR1	Q7Z6M3	284021	MILR1	Human	0.00481022	0.321837	0.381929	1	3	0	3	0.0779512	0.0540472	-0.0922228	0.00828888	0.121242	0.0680998	0.0526837	0.331576	-0.0448475	0.0390789	0.0321724	0.607246	0.0435004	0.540256	0.102185	0.00925253	0.118527	4.33721e-20	0.0601116	4.62453e-06	0.00765235	0.194209	0.247827	1	0	1	1	-0.0129602	0.729191	-0.0147094	0.579744	0.118429	0.0635839	0.0732399	0.0699246
11174-8	SL026002	Thrombospondin type-1 domain-containing protein 7A:Thrombospondin type-1 domain 6	THS7A:TSP type-1 domain 6	Q9UPZ6	221981	THSD7A	Human	-0.0159035	0.0480623	0.070389	1	0	1	1	0.0319528	0.436397	-0.0219113	0.530364	0.0124746	0.851557	0.0602863	0.269494	-0.0590196	0.00648788	0.0181534	0.769743	0.116985	0.101842	0.0851079	0.032054	0.00060767	0.962624	0.0073709	0.574956	-0.00897281	0.132416	0.176838	1	0	0	0	-0.0072088	0.84709	-0.0247709	0.351325	-0.0170393	0.792141	0.0754902	0.0631575
11175-45	SL018606	Lysophosphatidylcholine acyltransferase 2	PCAT2	Q7L5N7	54947	LPCAT2	Human	-0.0029656	0.828858	0.858418	1	1	0	1	0.00220769	0.956961	-0.0681755	0.0522769	-0.0247738	0.709221	0.118935	0.0286566	0.00421783	0.846272	-0.0274165	0.661642	-0.00939107	0.895549	0.0384132	0.330474	-0.0101821	0.430935	0.0734374	1.92919e-08	-0.027836	0.00493139	0.00931215	1	0	1	1	-0.0303545	0.419111	0.036918	0.165277	-0.041397	0.516837	-0.0270849	0.503691
11177-16	SL006465	Keratin, type II cytoskeletal 5	K2C5	P13647	3852	KRT5	Human	0.0212088	0.0655968	0.0933857	1	4	1	4	-0.185283	3.30114e-06	0.0326612	0.342932	0.268488	1.63399e-05	-0.00230205	0.964575	0.0238407	0.257668	-0.0515273	0.383027	0.0129095	0.841233	0.171006	1.84196e-06	0.0347842	0.00569377	0.0456927	0.00033761	0.0429701	1.05721e-12	6.89264e-12	7.70597e-09	2	0	2	-0.0301451	0.414254	0.0178676	0.488872	-0.0366029	0.544595	0.129575	0.000495453
11178-21	SL025996	Sushi, von Willebrand factor type A, EGF and pentraxin domain-containing protein 1:EGF-like domains 4-6	SVEP1:EGF-like domains 4-6	Q4LDE5	79987	SVEP1	Human	0.0527249	8.78365e-05	0.000219411	0.64024	3	0	3	0.0497963	0.193673	0.031377	0.278104	0.20541	0.000454936	0.0108179	0.829627	0.0320512	0.0887875	0.00254376	0.965212	0.0754725	0.26834	0.165609	1.7896e-06	-0.0100304	0.364239	0.0934215	3.37123e-17	0.0171982	0.458032	0.522472	1	1	1	1	-0.00979998	0.748998	0.0479707	0.0379946	0.0854855	0.167334	0.150318	3.93394e-05
11179-7	SL006717	Testis-specific serine/threonine-protein kinase 1	TSSK1	Q9BXA7	83942	TSSK1B	Human	0.0164435	0.398535	0.458696	1	2	0	2	0.0882503	0.0308252	0.0157409	0.654641	0.0543499	0.414238	0.0328722	0.547108	-0.0161297	0.458166	-0.0935075	0.13392	0.00903411	0.898599	0.0963269	0.0142053	0.0375016	0.00387172	0.0143853	0.274549	0.00168388	0.883183	0.903512	1	0	0	0	0.017539	0.64097	-0.0397696	0.13451	0.0381019	0.555048	-0.0113221	0.779724
11180-17	SL019318	SWI/SNF complex subunit SMARCC1	SMRC1	Q92922	6599	SMARCC1	Human	-0.0365625	0.000145645	0.000349559	1	1	1	1	0.0462702	0.257497	-0.0567304	0.105533	0.096285	0.147889	0.00485154	0.928942	-0.111475	2.65325e-07	0.00914607	0.883588	0.10677	0.133375	0.0369329	0.349305	0.0204157	0.115818	0.0450427	0.000613575	-0.00762275	0.363592	0.427111	1	0	0	0	-0.0288806	0.440701	-0.00139189	0.958244	-0.0108372	0.866624	0.0621446	0.124913
11184-51	SL002762	Chromogranin-A	CgA	P10645	1113	CHGA	Human	-0.0936319	2.27534e-17	2.69674e-16	1.6585e-13	1	3	3	-0.17642	1.42003e-05	0.03218	0.323608	0.0211684	0.741948	-0.0420422	0.436472	-0.149098	3.36747e-12	-0.0325544	0.598293	-0.136613	0.0462844	0.0408082	0.268294	-0.158306	9.30367e-36	0.0341615	0.00781289	0.00490815	0.635475	0.691237	1	1	0	1	-0.00748519	0.828995	0.0149723	0.568977	-0.0512651	0.410054	0.112697	0.00305713
11185-145	SL019341	GTP cyclohydrolase 1	GCH1	P30793	2643	GCH1	Human	0.00968046	0.718676	0.761903	1	2	1	2	-0.024565	0.548128	-0.0383398	0.274808	0.165469	0.0116416	-0.0266196	0.625504	0.00956342	0.659199	0.0243483	0.697694	0.020654	0.769132	0.047154	0.233442	-0.0468227	0.000299393	0.0550153	2.72664e-05	0.00779576	0.407425	0.471459	1	0	0	0	0.0152973	0.683589	0.00204996	0.938253	0.100469	0.11368	0.0406816	0.315821
11186-12	SL019314	Transmembrane protein 52	TMM52	Q8NDY8	339456	TMEM52	Human	0.048182	0.000310439	0.00070624	1	1	0	1	0.0826331	0.0421536	0.00426985	0.903293	0.0522889	0.431912	0.0227913	0.674723	0.0619521	0.0043361	0.0370575	0.554408	-0.0156383	0.824772	0.0797742	0.0427044	0.000231943	0.985736	0.0182859	0.164432	-0.0467559	0.000195072	0.000494394	1	0	2	2	-0.100239	0.0074259	0.0422854	0.110704	-0.097471	0.128909	0.0591761	0.143191
11187-11	SL018579	C-type lectin domain family 12 member A	CL12A	Q5QGZ9	160364	CLEC12A	Human	0.0242281	0.182165	0.231768	1	2	0	2	0.0284579	0.485485	0.0272189	0.437624	0.196653	0.00278179	-0.104948	0.0540175	-0.000884984	0.967464	-0.0783345	0.211025	0.0969196	0.174216	0.0498227	0.20388	0.0190748	0.140534	0.0385424	0.00328425	-0.00823392	0.0769893	0.109051	1	0	1	1	-0.0763383	0.0412257	0.0284998	0.282964	0.0585647	0.362896	-0.00673147	0.867443
11190-129	SL019328	ATP-dependent zinc metalloprotease YME1L1	YMEL1	Q96TA2	10730	YME1L1	Human	-0.00067212	0.759204	0.798764	1	0	0	0	0.0896719	0.0279529	-0.0398642	0.256116	-0.0279755	0.669044	-0.054733	0.316024	-0.0188873	0.384513	0.0494656	0.430628	-0.032137	0.653861	0.0442595	0.26287	0.00351723	0.786418	0.0130856	0.319947	0.00641269	0.881852	0.902404	1	0	0	0	-0.0225817	0.546977	-0.0155382	0.558355	0.0497385	0.439832	0.0498167	0.217395
11192-168	SL008302	Tubulointerstitial nephritis antigen-like	TINAL	Q9GZM7	64129	TINAGL1	Human	0.139844	1.37181e-32	1.02032e-30	9.99912e-29	4	0	4	0.029586	0.463695	0.0807776	0.0211529	0.181403	0.00571724	-0.0127357	0.815354	0.207685	2.72073e-23	0.108091	0.0826232	0.0256139	0.71798	0.210908	3.73764e-08	0.104185	5.01479e-16	0.00550824	0.673316	0.00279043	0.260461	0.320423	1	1	1	1	-0.0955832	0.0103628	0.01643	0.530163	0.0965391	0.130173	0.167908	2.41578e-05
11193-27	SL019342	Hepatocyte nuclear factor 1-alpha	HNF1A	P20823	6927	HNF1A	Human	0.0489234	7.11986e-06	2.10193e-05	0.0518967	2	0	2	-0.00801285	0.844583	0.0116528	0.739381	0.0121164	0.856333	-0.0027492	0.959923	0.0902613	3.12861e-05	0.00757932	0.903673	0.165826	0.0188227	0.0197757	0.61639	0.0387881	0.00277286	0.0205951	0.117083	-0.00258403	0.117308	0.158845	1	0	0	0	-0.0467999	0.210975	-0.00442603	0.867354	0.0838574	0.19378	0.0365755	0.367118
11194-6	SL007783	Signaling threshold-regulating transmembrane adapter 1	SIT1	Q9Y3P8	27240	SIT1	Human	0.00232007	0.819756	0.851168	1	0	0	0	-0.00515365	0.899587	-0.0532772	0.128804	0.0783766	0.240044	-0.0771401	0.156774	0.00333273	0.878346	0.0279667	0.656032	-0.0243687	0.733711	0.0431198	0.275784	0.00973988	0.453164	0.0233828	0.0755353	-0.0178681	0.180275	0.232324	1	0	0	0	-0.0573499	0.126437	0.0112158	0.673657	-0.00916002	0.887469	0.0063392	0.87582
11196-31	SL025822	Collagen alpha-3(VI) chain:Bovine pancreatic trypsin inhibitor/Kunitz inhibitor domain, isoform 1	Collagen alpha-3(VI):BPTI/Kunitz inhibitor	P12111	1293	COL6A3	Human	-0.0247512	6.00631e-05	0.000153399	0.4378	3	1	3	-0.0321814	0.413122	-0.0314742	0.346047	0.206748	0.00061798	-0.0325055	0.5412	-0.100233	6.24525e-07	0.0132022	0.829383	0.13644	0.0537052	0.124596	0.000558253	0.00292987	0.803747	0.0989262	6.43611e-17	0.0182622	0.84689	0.873123	1	1	0	1	-0.0192778	0.583661	0.0181161	0.461956	0.0730954	0.246762	0.181512	1.10691e-06
11198-37	SL012768	Cyclic AMP-responsive element-binding protein 3-like protein 1	CR3L1	Q96BA8	90993	CREB3L1	Human	-0.0103133	0.100155	0.136096	1	4	1	4	0.0449419	0.271322	-0.0442169	0.20732	0.16238	0.013966	-0.0614111	0.259597	-0.0862503	6.77477e-05	0.0421171	0.501701	0.108545	0.125121	0.134585	0.000642467	0.0417172	0.00128219	0.096336	1.86287e-13	-0.0255238	0.00224209	0.00453709	1	0	1	1	-0.0701896	0.0601996	-0.0337635	0.203129	0.005039	0.93724	0.0631532	0.119447
11200-52	SL007696	Complement component C1q receptor	C1QR1	Q9NPY3	22918	CD93	Human	0.0772184	3.29117e-12	2.15151e-11	2.39893e-08	4	0	4	-0.100037	0.0130594	0.025916	0.45644	0.156367	0.0166938	-0.0146743	0.785396	0.156958	5.09269e-14	-0.0172202	0.781379	0.00137563	0.984357	0.150918	4.37808e-05	-0.0255418	0.040527	0.0313246	0.0129292	0.00174528	0.335414	0.399026	1	0	0	0	-0.0198407	0.592399	0.0255277	0.319885	0.0472644	0.459108	0.0640254	0.0978586
11201-19	SL019343	tRNA pseudouridine synthase A, mitochondrial	TRUA	Q9Y606	80324	PUS1	Human	-0.0625369	2.78751e-05	7.50025e-05	0.203182	0	4	4	-0.0204817	0.614795	-0.0459045	0.1914	-0.312029	1.64718e-06	0.0728363	0.178903	-0.0485603	0.0252512	0.000163517	0.997916	-0.000877045	0.990151	-0.154129	8.07744e-05	-0.0449172	0.000507563	-0.025903	0.0479795	-0.00478492	0.282169	0.343532	1	1	0	1	0.0325682	0.385584	-0.0612137	0.021041	-0.0636112	0.323656	-0.0559708	0.166205
11202-70	SL019350	T-box transcription factor TBX5	TBX5	Q99593	6910	TBX5	Human	-0.0428117	1.85851e-06	5.93632e-06	0.0135467	1	1	1	0.0747529	0.0670059	-0.0726356	0.03894	0.0547725	0.406959	-0.0273093	0.615917	-0.120561	2.40145e-08	-0.0109325	0.860887	-0.0179597	0.801857	0.00183861	0.962825	0.0210837	0.104184	0.119682	6.72433e-20	-0.0212611	0.0507983	0.0752427	1	1	0	1	-0.00232202	0.950777	-0.0500183	0.0595461	-0.0554081	0.389598	-0.00677482	0.866811
11203-97	SL009203	Pyruvate kinase PKLR	KPYR	P30613	5313	PKLR	Human	-0.0816754	4.9775e-19	7.07232e-18	3.6281e-15	2	3	3	-0.125591	0.00197344	-0.0357981	0.29924	0.299156	4.1364e-06	0.0887853	0.101888	-0.193548	6.0575e-20	0.0510421	0.415472	0.0756567	0.286878	0.104029	0.00799601	-0.0675023	1.27101e-07	0.00437243	0.735872	0.0114123	0.00050764	0.00117916	1	1	1	1	-0.146536	5.75055e-05	-0.0440307	0.0926915	0.0932002	0.144898	-0.000551094	0.989051
11204-80	SL009892	Coxsackievirus and adenovirus receptor	CXAR	P78310	1525	CXADR	Human	0.01503	0.000154541	0.000369449	1	1	2	2	-0.0299	0.460916	-0.0278724	0.427022	-0.256284	8.01668e-05	-0.0726414	0.171063	0.117756	6.55005e-08	-0.0448498	0.469649	-0.0308856	0.666492	-0.0434834	0.263959	-0.113633	1.46552e-18	0.0100774	0.443432	-0.0151922	0.823956	0.856384	1	0	1	1	0.0403074	0.282718	0.0361083	0.176415	-0.118181	0.0653064	-0.0962954	0.0150854
11205-10	SL004571	Integrin beta-7	Integrin beta-7	P26010	3695	ITGB7	Human	0.014423	0.560373	0.613205	1	1	1	1	0.0943772	0.0201909	-0.00243662	0.94482	0.0364033	0.582848	-0.0680646	0.210671	-0.00202907	0.925483	0.050368	0.424728	-0.000566415	0.993697	0.0153382	0.698401	-0.0486018	0.000178416	0.0591411	6.70127e-06	-0.00783963	0.657377	0.710818	1	0	0	0	-0.0125578	0.738375	0.0177856	0.502208	-0.00619803	0.923575	-0.0198746	0.623936
11207-3	SL025927	Macrophage scavenger receptor types I and II:Cytoplasmic domain	Macrophage scavenger receptor:CD	P21757	4481	MSR1	Human	-0.00117976	0.775503	0.812979	1	2	0	2	-0.0657333	0.108701	-0.048686	0.165312	0.0259547	0.697826	0.0319383	0.555424	0.00629309	0.77271	0.0194508	0.756873	0.000547369	0.993854	0.105613	0.00735228	0.0114224	0.379156	0.0428336	0.00113369	-0.0074371	0.160932	0.210337	1	0	1	1	0.00953102	0.799644	0.035212	0.18617	-0.0165493	0.795279	0.055325	0.171484
11208-15	SL019369	N-acetylglucosamine-1-phosphodiester alpha-N-acetylglucosaminidase	NAGPA	Q9UK23	51172	NAGPA	Human	0.0333565	0.00212252	0.00414441	1	4	0	4	-0.0998972	0.0132018	-0.0139133	0.669654	0.213155	0.000914305	-0.0323074	0.548085	0.0404357	0.0568807	-0.0388531	0.529633	-0.0354397	0.618708	0.202583	1.89176e-07	0.0781889	8.3191e-10	0.0456791	0.000405829	0.0121771	0.779636	0.819079	1	0	0	0	-0.0184784	0.593519	-0.01955	0.449023	0.111662	0.0769016	0.015394	0.698836
11211-7	SL019355	Tubulin-specific chaperone E	TBCE	Q15813	6905	TBCE	Human	-0.0807297	1.70482e-08	7.21209e-08	0.000124264	0	4	4	-0.116191	0.00381702	0.0850674	0.0144231	-0.512298	7.44786e-17	0.107486	0.0480151	-0.0377822	0.0804687	0.0874736	0.161718	-0.0515978	0.468198	-0.309539	1.33376e-16	-0.171694	4.79603e-43	-0.0244156	0.0556121	0.0635272	5.032e-21	9.19255e-20	3.66783e-17	2	1	2	0.206618	1.67056e-08	0.0153693	0.560616	-0.0631861	0.325676	-0.199787	4.04626e-07
11212-7	SL008805	Thioredoxin domain-containing protein 5	TXND5	Q8NBS9	81567	TXNDC5	Human	-0.020428	0.402998	0.463466	1	0	2	2	0.014388	0.723943	0.0275096	0.412895	-0.385812	4.47684e-10	0.0166364	0.760142	0.00969257	0.633167	0.0840965	0.176748	-0.00861916	0.90192	-0.0454743	0.245705	-0.0592437	4.60863e-06	-0.00698482	0.594223	0.0324143	4.5451e-08	1.90836e-07	0.000331292	1	0	1	0.0617025	0.0856614	0.0386962	0.118201	-0.0995559	0.110136	0.0173612	0.665609
11214-40	SL019363	DnaJ homolog subfamily B member 9	DNJB9	Q9UBS3	4189	DNAJB9	Human	0.0818495	7.97348e-10	4.05008e-09	5.81187e-06	5	0	5	0.0687595	0.0821331	0.00650389	0.845531	0.312015	8.73194e-07	-0.0549413	0.299376	0.0771896	0.000197152	-0.0249059	0.674681	0.067339	0.344158	0.204523	4.0037e-08	0.0495919	6.5917e-05	0.0661287	1.40794e-07	-0.0436125	2.45845e-10	1.29197e-09	1.79197e-06	1	2	2	-0.149333	2.69694e-05	0.0145159	0.5676	0.0218448	0.734334	0.139542	0.000326416
11215-6	SL025808	Cadherin-15:Cytoplasmic domain	CAD15:CD	P55291	1013	CDH15	Human	-0.0778092	1.9515e-15	1.85456e-14	1.42244e-11	2	2	2	-0.0812832	0.0464059	-0.0541252	0.122467	0.213087	0.00123099	-0.10468	0.052199	-0.158408	1.85029e-13	-0.0246328	0.692841	0.0298763	0.673312	0.0677834	0.0783909	-0.13238	1.22651e-24	0.0512657	9.59122e-05	-0.0277004	0.0380474	0.05814	1	0	0	0	-0.061337	0.0998763	-0.0182465	0.491887	-0.0898305	0.158697	0.0593668	0.134129
11217-16	SL007405	C-terminal-binding protein 1	CTBP1	Q13363	1487	CTBP1	Human	-0.084644	3.24988e-09	1.51654e-08	2.36884e-05	0	4	4	-0.0267632	0.509098	0.0520243	0.135967	-0.517307	4.70339e-17	0.067139	0.215217	-0.0734453	0.000649345	0.0341298	0.584094	-0.0955181	0.180171	-0.254757	2.2919e-11	-0.108175	1.48197e-17	-0.0144342	0.263394	0.0616076	1.03572e-19	1.50686e-18	7.54936e-16	2	1	2	0.204093	2.78071e-08	-0.00735308	0.780669	-0.0667356	0.299129	-0.168998	2.05635e-05
11218-84	SL019351	Thiopurine S-methyltransferase	TPMT	P51580	7172	TPMT	Human	0.0335713	0.0153148	0.0252441	1	2	0	2	0.110285	0.00754922	-0.0156948	0.654247	0.113761	0.0870458	-0.0269083	0.622155	0.0105096	0.628554	0.0669544	0.279939	0.0537928	0.450879	-0.0109469	0.781154	0.0979378	4.165e-14	0.0123026	0.350121	-0.0165806	0.0489953	0.0729574	1	0	1	1	0.0285763	0.444654	-0.00258518	0.92252	-0.044986	0.482602	-0.0359383	0.374015
11219-95	SL012727	Fibroblast growth factor-binding protein 3	FGFP3	Q8TAT2	143282	FGFBP3	Human	0.0671609	1.04253e-05	2.98274e-05	0.07599	5	0	5	0.0770669	0.0525859	0.123701	0.000144355	0.187995	0.00311251	-0.0273441	0.609952	0.0114882	0.581827	0.134585	0.0295675	0.0536271	0.443409	0.218575	1.96166e-09	0.0829027	1.81916e-11	0.0354809	0.0045887	0.032305	0.0227971	0.0369262	1	1	0	1	0.00516907	0.882042	0.0290091	0.256035	0.0993327	0.11634	0.122454	0.00159789
11220-53	SL019359	Uncharacterized protein C10orf105	CJ105	Q8TEF2	414152	C10orf105	Human	0.0681603	4.95725e-09	2.26116e-08	3.61334e-05	4	0	4	0.114803	0.00476662	-0.037476	0.284536	0.0427152	0.51891	-0.0374994	0.490849	0.10991	4.1003e-07	-0.0435729	0.487035	-0.0233352	0.74411	0.0998555	0.0107417	0.0393845	0.0023657	0.0227575	0.0831429	-0.0387593	1.8253e-05	5.54589e-05	0.133046	0	1	1	-0.0786382	0.0351548	0.0329759	0.215504	-0.0330763	0.60776	0.0303928	0.451266
11223-1	SL018407	Transmembrane protein 154	TM154	Q6P9G4	201799	TMEM154	Human	0.0269117	0.0403512	0.0604439	1	3	0	3	-0.095268	0.0197606	0.0243926	0.48761	0.203549	0.0020557	-0.0664092	0.222317	0.0309121	0.154314	-0.0451486	0.470225	-0.016531	0.816701	0.161921	1.944e-05	-0.0222842	0.0844356	0.0824934	2.56135e-10	0.0148817	0.306701	0.370001	1	0	1	1	-0.00840084	0.822624	0.00214171	0.935859	0.114196	0.0739346	0.0874906	0.0270052
11226-16	SL019352	Ubiquitin-protein ligase E3A	UBE3A	Q05086	7337	UBE3A	Human	-0.139566	5.30069e-31	3.30228e-29	3.86367e-27	0	5	5	-0.000572126	0.988746	0.0441055	0.205841	-0.51106	9.9282e-17	0.0956405	0.0794638	-0.201852	1.46992e-21	0.0899454	0.149697	-0.0378443	0.596495	-0.294777	3.44697e-15	-0.120321	2.5849e-21	-0.0336696	0.00912148	0.0594173	1.30566e-18	1.62682e-17	9.51692e-15	2	1	2	0.195779	9.07058e-08	-0.0117645	0.654608	-0.0937509	0.144952	-0.186968	2.14879e-06
11227-31	SL019356	Transducin beta-like protein 2	TBL2	Q9Y4P3	26608	TBL2	Human	-0.0774923	4.91492e-08	1.947e-07	0.000358248	0	4	4	-0.0825138	0.0407457	0.0593118	0.0874133	-0.522559	1.06705e-17	0.0967582	0.0742504	-0.0317993	0.140221	0.102844	0.100564	-0.0351301	0.62347	-0.297718	1.24417e-15	-0.123548	1.4729e-22	-0.103622	5.67096e-16	0.0553008	3.03345e-20	4.8277e-19	2.21108e-16	2	1	2	0.141534	0.000118416	0.0143352	0.587767	-0.0655493	0.309406	-0.180495	4.4302e-06
11228-37	SL018079	Protein RIC-3	RIC3	Q7Z5B4	79608	RIC3	Human	-0.0114341	0.0440023	0.0652028	1	4	1	4	0.0899687	0.0273141	-0.0335102	0.338893	0.162704	0.0137973	-0.00161923	0.976336	-0.0948173	1.09683e-05	-0.0211009	0.736241	0.0159473	0.820337	0.130521	0.0008525	0.0345691	0.0075835	0.068814	1.50224e-07	-0.00690319	0.136188	0.181079	1	0	1	1	0.00701997	0.851278	-0.0188895	0.473934	-0.031957	0.612577	0.0721392	0.0739252
11229-16	SL007036	Serine/threonine-protein kinase/endoribonuclease IRE1	ERN1	O75460	2081	ERN1	Human	-0.0332933	0.10591	0.143038	1	0	4	4	-0.0916315	0.0240253	-0.0218783	0.533152	-0.242833	0.000211639	0.0956265	0.0775459	0.0306263	0.158019	0.0170712	0.78525	0.00442141	0.950567	-0.199653	1.32989e-07	-0.0758706	3.61991e-09	-0.0390145	0.0027832	0.0365542	5.17887e-07	1.92793e-06	0.00377488	2	1	2	0.0968974	0.00951785	0.0059487	0.822416	-0.0228848	0.721425	-0.099704	0.0119343
11231-12	SL019364	Adrenodoxin-like protein, mitochondrial	ADXL	Q6P4F2	112812	FDX2	Human	0.0367585	0.00485434	0.00889474	1	2	0	2	0.00904108	0.824383	-0.0471164	0.177967	0.105094	0.113056	0.0343238	0.529657	0.0679739	0.00165048	0.0707437	0.258701	-0.0390563	0.586079	0.0857619	0.0296979	-0.00442266	0.732644	-0.0165331	0.207627	0.00268554	0.676518	0.727896	1	0	0	0	0.0071591	0.84779	0.00752068	0.77667	-0.0230622	0.721134	0.0214722	0.596181
11232-46	SL003164	Transcobalamin-1	Holo-TC I	P20061	6947	TCN1	Human	0.0547198	0.00207051	0.00405045	1	5	0	5	0.128656	0.00154043	-0.00245923	0.943088	0.312163	1.45596e-06	-0.0270709	0.613888	-0.0079089	0.714865	0.0750925	0.230006	0.0345388	0.627646	0.193661	7.08371e-07	0.0567174	1.13512e-05	0.0944756	4.91987e-13	-0.00629196	0.103538	0.142367	1	1	0	1	-0.0626005	0.0872598	-0.0220445	0.404854	0.0411449	0.522288	0.123295	0.00215385
11237-49	SL006539	Procollagen C-endopeptidase enhancer 1	PCOC1	Q15113	5118	PCOLCE	Human	-0.0288257	0.00116207	0.00237596	1	0	2	2	0.0158593	0.694362	-0.00898075	0.786456	0.0906531	0.140496	-0.0946275	0.0804659	-0.0667232	0.00181687	-0.0525639	0.399353	0.0178189	0.799605	-0.00685668	0.859765	-0.049382	6.52531e-05	-0.00554216	0.657817	-0.0706287	3.4736e-10	1.78681e-09	2.5319e-06	0	2	2	-0.121005	0.000604944	-0.00154806	0.95278	-0.110608	0.0786815	-0.0252828	0.526602
11239-49	SL019365	Transmembrane protease serine 6	TMPS6	Q8IU80	164656	TMPRSS6	Human	0.00943792	0.681274	0.727804	1	0	0	0	0.0880049	0.0314471	-0.0364493	0.298617	0.0543996	0.414203	0.0326917	0.547505	-0.0036327	0.867732	0.00256935	0.967025	-0.130827	0.0630035	0.0376392	0.336511	0.0171088	0.187441	-0.00854266	0.516086	-0.0330825	0.000154984	0.000400736	1	0	1	1	-0.0459541	0.219292	-0.0322262	0.226274	-0.0204188	0.749025	-0.00179859	0.96431
11241-8	SL011173	Argininosuccinate lyase	ARLY	P04424	435	ASL	Human	-0.109342	8.8887e-17	9.81663e-16	6.47898e-13	0	4	4	-0.165489	4.0701e-05	-0.0566521	0.100077	-0.299035	3.5808e-06	-0.0520141	0.336376	-0.104243	7.52249e-07	0.0260349	0.676756	-0.0420171	0.555779	-0.0775302	0.0449414	-0.122103	4.75857e-22	-0.024349	0.0582483	0.0175873	3.11132e-05	9.11512e-05	0.226784	1	0	1	0.00680701	0.853366	0.0264638	0.303128	-0.0498258	0.433399	-0.0782314	0.0496692
11242-33	SL019353	Protein-glutamine gamma-glutamyltransferase K	TGM1	P22735	7051	TGM1	Human	0.0466249	0.000453538	0.000995435	1	3	0	3	0.0348508	0.393178	0.0569259	0.104824	0.140841	0.0345041	-0.041756	0.444179	0.0347813	0.110079	-0.0613622	0.32576	0.0034005	0.961754	0.117341	0.0028171	0.0573011	9.87895e-06	0.0356699	0.00666498	0.0159167	0.67889	0.729534	1	1	0	1	-0.000402547	0.991428	0.0297462	0.263529	0.0406147	0.525173	0.117706	0.00356845
11243-90	SL019357	Adhesion G-protein coupled receptor F1	GPR110	Q5T601	266977	ADGRF1	Human	0.0537539	1.19888e-06	3.91866e-06	0.00873862	2	3	3	0.193689	1.61931e-06	-0.00900996	0.797327	-0.214268	0.00117299	0.0552668	0.314172	0.10365	1.63222e-06	0.0634796	0.31025	0.0527807	0.460896	-0.0892566	0.0226738	0.0259473	0.0458205	-0.0390769	0.00298925	0.027854	0.00496153	0.00936421	1	2	0	2	0.116285	0.00183854	-0.037169	0.160954	0.00869202	0.892784	-0.0470048	0.243298
11245-43	SL025863	Filamin-A:Calponin Homology 1	filamin A:CH1	P21333	2316	FLNA	Human	0.0113166	0.0145178	0.0240609	1	1	4	4	0.0126528	0.756283	0.0728942	0.033092	-0.462991	8.18823e-14	0.1353	0.0126882	0.126502	3.09714e-09	0.0293571	0.639631	-0.0261378	0.708568	-0.310796	2.15762e-16	-0.0917242	1.18211e-12	-0.0910913	3.1893e-12	0.0115737	1.94133e-05	5.86421e-05	0.141503	1	1	1	0.0830429	0.0225495	0.000629878	0.980779	-0.128796	0.0420214	-0.179492	6.44525e-06
11246-3	SL012736	BPI fold-containing family B member 1	LPLC1	Q8TDL5	92747	BPIFB1	Human	0.0413521	0.00781621	0.0137448	1	1	0	1	0.0660833	0.102235	0.0654635	0.0516072	0.103562	0.11695	-0.017386	0.745455	0.0280488	0.189191	-0.00520864	0.932617	-0.0168431	0.810927	0.0920914	0.0180242	0.0121858	0.334588	-0.00445474	0.72785	-0.0528317	4.96228e-09	2.29797e-08	3.61701e-05	0	1	1	-0.069349	0.0507204	-0.0189351	0.468305	-0.0255975	0.688212	-0.0290528	0.46671
11247-20	SL019366	N-acetylglutamate synthase, mitochondrial	NAGS	Q8N159	162417	NAGS	Human	0.0150775	0.468358	0.527319	1	3	0	3	-0.00910776	0.82347	0.0131609	0.707561	0.180014	0.00630316	-0.0281529	0.604317	-0.012824	0.555157	-0.0332889	0.595225	-0.0173897	0.806885	0.113286	0.00404262	0.0192965	0.136586	0.0483727	0.000228912	-0.0130407	0.043052	0.0648896	1	0	1	1	-0.0348803	0.352137	-0.0354049	0.18316	0.024631	0.701143	0.0270825	0.504011
11248-43	SL019345	Uroporphyrinogen-III synthase	HEM4	P10746	7390	UROS	Human	-0.0470263	3.27865e-05	8.71556e-05	0.238981	0	4	4	0.0330018	0.418145	-0.0201781	0.561079	-0.184923	0.00520357	0.118176	0.0286282	-0.0555723	0.0101175	0.0269285	0.666241	0.0996724	0.159681	-0.146161	0.000177327	-0.106074	1.55897e-16	-0.0171114	0.19019	0.0436084	1.4631e-06	5.16944e-06	0.0106646	1	0	1	0.0840854	0.0224123	-0.00606766	0.818649	0.0692132	0.277392	-0.0866393	0.0314451
11252-30	SL025921	Leucine-rich repeat and calponin homology domain-containing protein 4:Calponin Homology	LRCH4:CH	O75427	4034	LRCH4	Human	-0.0503103	0.000545806	0.00118545	1	1	3	3	0.0681375	0.0951375	-0.037987	0.279813	-0.256958	8.77119e-05	0.0414725	0.447878	-0.0749091	0.000550962	-0.0153997	0.805876	-0.0511824	0.471688	-0.093886	0.0169319	0.00434987	0.737573	0.0288366	0.0284037	0.0149718	0.260056	0.320036	1	0	0	0	0.040111	0.285636	0.00227058	0.931875	0.0283393	0.661909	-0.0252545	0.532721
11254-13	SL012393	Papilin	PPN	O95428	89932	PAPLN	Human	0.00252187	0.913682	0.930403	1	3	0	3	0.067009	0.100432	-0.00103945	0.976361	-0.0194691	0.768352	0.0032137	0.952573	-0.0337374	0.120896	-0.088886	0.156542	0.00887499	0.901123	0.138123	0.000391229	0.0494742	0.000129387	0.0351782	0.00724406	-0.0209949	0.316025	0.37897	1	0	0	0	-0.0730299	0.0507434	0.0209195	0.43195	-0.0760922	0.234697	0.0228302	0.570618
11257-1	SL007095	Dihydropteridine reductase	DHPR	P09417	5860	QDPR	Human	-0.107367	3.5611e-17	4.13326e-16	2.59569e-13	0	5	5	-0.0325674	0.419176	0.0107367	0.757833	-0.469427	7.07841e-14	0.0696713	0.198892	-0.115651	4.16169e-08	0.0536364	0.39095	-0.0328218	0.645551	-0.249355	1.84041e-11	-0.105867	5.09773e-17	-0.0743639	6.25516e-09	0.0339412	1.20645e-09	5.88216e-09	8.79383e-06	2	1	2	0.100352	0.00647962	-0.0163455	0.529037	-0.0400484	0.530989	-0.167751	1.64786e-05
11258-41	SL004569	Mucosal addressin cell adhesion molecule 1	MAdCAM-1	Q13477	8174	MADCAM1	Human	0.0303233	0.00104043	0.00214896	1	2	3	3	0.203972	4.67173e-07	-0.0141262	0.685814	-0.346091	7.85832e-08	0.0622473	0.25483	0.0895539	3.66509e-05	0.0310581	0.619504	0.0260257	0.717418	-0.190158	8.93128e-07	-0.00741329	0.566559	-0.0453812	0.000527932	0.0196626	0.00319886	0.00625442	1	1	0	1	0.0859308	0.0207262	0.0160974	0.544533	-0.0317377	0.624704	-0.0889979	0.0268129
11260-47	SL012729	SUN domain-containing protein 5	SPA4L	Q8TC36	140732	SUN5	Human	0.00815304	0.34898	0.409024	1	3	1	3	0.0483924	0.23458	0.060001	0.0837934	-0.197795	0.00269023	0.00359479	0.947825	-0.0139001	0.521424	0.116232	0.0612744	0.0201438	0.779424	0.0898786	0.0225759	0.0384577	0.00305402	0.0472355	0.000327974	0.00229068	0.807301	0.842436	1	0	0	0	0.00210098	0.954977	-0.0228009	0.390707	0.00244261	0.970017	0.0849233	0.0356881
11262-39	SL019367	TraB domain-containing protein	TRABD	Q9H4I3	80305	TRABD	Human	0.0268799	0.00512933	0.00934691	1	2	1	2	0.110565	0.00654973	-0.0265778	0.444191	-0.154208	0.0201275	-0.0126952	0.815772	0.0549201	0.0108154	0.0329316	0.598071	-0.0309838	0.661877	-0.00245796	0.950343	0.0167326	0.192857	0.0195936	0.132464	-0.00678911	0.281239	0.342712	1	0	0	0	-0.00717748	0.846013	0.043935	0.0950236	-0.0249372	0.696641	0.00184143	0.963658
11263-57	SL019372	Calsequestrin-1	CASQ1	P31415	844	CASQ1	Human	0.0320746	0.0618505	0.0885192	1	5	1	5	0.143733	0.000430593	-0.0504438	0.137169	0.26798	1.7365e-05	0.0615854	0.258719	-0.0518335	0.0147715	0.0327863	0.598342	0.0900961	0.200977	0.111008	0.00452986	0.177093	2.12377e-43	0.0794207	1.19765e-09	-0.0119408	0.125467	0.168608	1	0	1	1	-0.118047	0.000895168	0.00877667	0.734553	0.0700747	0.262204	0.0553265	0.170063
11264-33	SL019346	Xanthine dehydrogenase/oxidase	XDH	P47989	7498	XDH	Human	0.00436634	0.10735	0.144822	1	2	0	2	-0.046539	0.254278	-0.0517949	0.139577	-0.0933902	0.158593	0.0297917	0.584886	0.0373675	0.0852281	-0.0210975	0.734763	-0.0961844	0.178704	0.0694984	0.0785187	0.040802	0.00163348	0.0503062	0.000127408	-0.0075015	0.016009	0.0268932	1	1	1	1	-0.0231861	0.536387	0.00294421	0.911733	0.00476619	0.941032	0.106301	0.00856553
11265-8	SL005674	Retinal dehydrogenase 1	Retinal dehydrogenase 1	P00352	216	ALDH1A1	Human	-0.10179	1.37126e-23	3.24168e-22	9.99511e-20	1	2	2	-0.0824795	0.040634	-0.0480469	0.153991	0.115323	0.0701538	0.0545008	0.307219	-0.183579	7.07362e-19	-0.00607942	0.922111	-0.0305053	0.663694	-0.0770656	0.0452965	-0.13875	2.45987e-29	0.0400983	0.00145816	0.03119	2.4283e-11	1.41486e-10	1.76999e-07	1	0	1	-0.0365908	0.306448	0.0164272	0.5248	-0.0270208	0.666783	-0.0406132	0.304249
11266-8	SL025980	P-selectin glycoprotein ligand 1:Extracellular domain	SELPL:ECD	Q14242	6404	SELPLG	Human	-0.0363404	0.00040409	0.000894718	1	4	1	4	-0.0440612	0.280072	-0.0395449	0.247138	0.177526	0.00713273	-0.0741013	0.172367	-0.126339	5.3899e-09	0.0946841	0.129977	-0.0457737	0.520968	0.165493	2.39921e-05	0.065197	4.64034e-07	0.0924338	1.72353e-12	0.0117804	0.389299	0.453002	1	1	1	1	0.0223562	0.539655	-0.0024142	0.927679	0.0838238	0.193982	0.115806	0.00411077
11270-17	SL019368	Coiled-coil-helix-coiled-coil-helix domain-containing protein 10, mitochondrial	CHC10	Q8WYQ3	400916	CHCHD10	Human	-0.0547233	1.17213e-06	3.83983e-06	0.00854362	0	2	2	0.0337485	0.405733	-0.0378154	0.279539	-0.0738422	0.267843	0.0435656	0.421763	-0.102183	2.41064e-06	-0.0449591	0.472652	-0.0477501	0.502355	-0.00165949	0.966366	-0.0424645	0.000982899	0.0085096	0.514644	-0.0124763	0.760962	0.802816	1	0	0	0	-0.0107885	0.771895	-0.00371923	0.888612	-0.0888147	0.165736	0.09118	0.0235599
11273-176	SL013030	Glutathione S-transferase theta-2B	GSTT2	P0CG30	653689	GSTT2B	Human	0.0508393	1.66322e-06	5.34298e-06	0.0121232	4	0	4	0.0691342	0.0886816	-0.0289238	0.409766	-0.0862632	0.195313	0.0739464	0.173022	0.0785879	0.000286361	0.0158877	0.799953	0.0623627	0.383546	0.151555	0.00010667	0.0684231	1.20238e-07	0.0373343	0.0044099	0.0133209	0.759275	0.801268	1	0	0	0	0.0410299	0.27377	0.044441	0.0943055	0.0232144	0.716918	0.0227179	0.574987
11275-94	SL013872	Low-density lipoprotein receptor-related protein 1B	LRP1B	Q9NZR2	53353	LRP1B	Human	0.0170417	0.0265556	0.0415283	1	2	3	3	0.13581	0.000861818	-0.0297412	0.393975	-0.239099	0.000279536	0.0492031	0.365412	0.0699066	0.00126847	-0.0452849	0.470479	-0.0242183	0.734747	-0.158737	3.98018e-05	-0.0346508	0.00747394	0.00254913	0.846113	-0.0017316	0.273629	0.334644	1	1	1	1	0.0221605	0.551719	-0.0140809	0.595955	-0.00184049	0.977254	-0.125642	0.0016454
11277-23	SL014732	Cyclic AMP-dependent transcription factor ATF-6 alpha	ATF6A	P18850	22926	ATF6	Human	-0.0405226	0.0131771	0.0220547	1	0	1	1	-0.0884025	0.0253494	-0.0709321	0.0266743	-0.0193359	0.751299	-0.116033	0.0277909	-0.0187014	0.359742	-0.253958	2.38981e-05	-0.0624924	0.355936	0.000658242	0.986527	-0.0175396	0.156415	0.00922436	0.462096	-0.0161042	0.426462	0.490994	1	1	1	1	-0.115799	0.000728215	-0.0482235	0.0528905	-0.00846179	0.888837	-0.0278919	0.483491
11278-4	SL009488	Collagen alpha-2(XI) chain	COL11A2	P13942	1302	COL11A2	Human	0.0202376	0.0432472	0.0642145	1	2	1	2	-0.154767	0.000101325	0.0064242	0.845003	0.111084	0.0858217	-0.0230023	0.669016	0.0509805	0.0174384	0.00124651	0.983687	0.0644158	0.36013	0.138149	0.000388116	0.00477768	0.706145	0.0237075	0.0648221	0.00251645	0.964143	0.969597	1	0	0	0	-0.0583233	0.0969969	-0.0315125	0.223518	0.0626669	0.321799	0.0943713	0.0179409
11279-42	SL019373	Gamma-aminobutyric acid type B receptor subunit 1	GABR1	Q9UBS5	2550	GABBR1	Human	0.0218665	0.130384	0.172794	1	1	0	1	0.111293	0.00596779	-0.0192304	0.583478	-0.0236016	0.722277	-0.0514162	0.346112	0.0117958	0.587083	0.121212	0.0517076	-0.0621141	0.384526	0.0571218	0.148475	0.0184376	0.154627	0.0136664	0.298045	-0.00775382	0.138964	0.184434	1	0	1	1	-0.0355321	0.343337	0.0468855	0.0769213	0.00670921	0.917218	0.0420185	0.300319
11280-6	SL019348	Glutamate decarboxylase 1	DCE1	Q99259	2571	GAD1	Human	0.0209553	0.0897842	0.123572	1	3	0	3	0.0233962	0.567381	-0.0242025	0.490898	0.0492592	0.45336	0.0530531	0.329454	0.00867395	0.688612	0.0730186	0.244487	0.0536316	0.449673	0.0870325	0.0274686	0.0381177	0.00327516	0.0661592	4.63517e-07	-0.0236723	0.0759229	0.107771	1	0	1	1	-0.0905627	0.0153853	0.00201343	0.939361	-0.0599844	0.346915	0.0630214	0.119861
11281-6	SL002520	Growth factor receptor-bound protein 7	GRB7	Q14451	2886	GRB7	Human	-0.0951758	1.06133e-20	1.80328e-19	7.73607e-17	3	2	3	-0.112673	0.00546255	-0.0676407	0.0526011	0.277485	2.23114e-05	-0.0618951	0.251623	-0.223339	5.13814e-26	-0.0426674	0.494021	-0.00804178	0.908851	0.151139	0.000115314	-0.011554	0.372152	0.0682767	1.90037e-07	-0.0225247	0.000242725	0.000603008	1	0	1	1	-0.0688389	0.0640388	-0.00982293	0.708176	0.0141661	0.824648	0.0626256	0.121623
11282-16	SL025926	Macrophage scavenger receptor types I and II:Extracellular domain	Macrophage scavenger receptor:ECD	P21757	4481	MSR1	Human	0.0121217	0.212722	0.265729	1	1	0	1	0.0181815	0.656044	-0.060536	0.0833615	0.0504246	0.449671	-0.0366854	0.501488	0.0181057	0.404559	-0.0179475	0.773443	-0.035246	0.619631	0.0847184	0.0315123	0.0521526	5.64394e-05	0.0030107	0.818707	-0.0199364	0.00162489	0.0033801	1	1	1	1	-0.0545142	0.142657	-0.0275704	0.299587	0.0189359	0.767307	0.0984168	0.0148715
11283-13	SL019361	DDB1- and CUL4-associated factor 5	DCAF5	Q96JK2	8816	DCAF5	Human	-0.0432234	7.36117e-05	0.000185531	0.536556	2	2	2	-0.0727006	0.0718133	-0.0605262	0.0838135	0.153629	0.0194864	-0.0162302	0.766341	-0.0835238	9.92684e-05	-0.0449386	0.472731	-0.053772	0.446315	0.0545842	0.167441	-0.0380838	0.00328689	0.0585141	8.29405e-06	-0.00388181	0.575064	0.634521	1	0	0	0	-0.0274552	0.464152	-0.0112715	0.66795	-0.0181015	0.77771	0.093658	0.0208347
11284-24	SL005432	Leukocyte-associated immunoglobulin-like receptor 1	LAIR1	Q6GTX8	3903	LAIR1	Human	0.0368531	0.00830831	0.0145289	1	3	0	3	0.080817	0.0468736	0.0286927	0.410216	0.0565663	0.395992	-0.0434982	0.425057	-0.00628537	0.772181	0.114753	0.0664438	0.113265	0.111106	0.138843	0.000413273	0.0889575	6.24598e-12	0.0739386	1.74073e-08	0.0083822	0.0577746	0.084613	1	1	1	1	-0.0105253	0.776929	0.0142901	0.590625	0.114811	0.0724349	0.101828	0.0116648
11285-8	SL004572	Hematopoietic progenitor cell antigen CD34	CD34	P28906	947	CD34	Human	-0.0881476	1.22315e-15	1.19192e-14	8.91556e-12	1	1	1	-0.0814208	0.0450348	-0.0679311	0.0521184	0.122152	0.0660085	-0.0140407	0.795803	-0.181909	1.11421e-17	-0.0173592	0.780062	-0.0113205	0.872253	0.0421301	0.285529	-0.00861956	0.505451	0.0551641	2.58584e-05	-0.0329364	0.000233444	0.000582132	1	0	1	1	-0.0370852	0.320403	-0.0323984	0.21586	-0.0618959	0.333792	0.0649382	0.108754
11286-78	SL007632	Selenoprotein S	SELS	Q9BQE4	55829	SELENOS	Human	-0.0425887	0.00210594	0.00411534	1	0	2	2	0.0193877	0.63348	-0.0510495	0.143187	-0.193426	0.00332969	-0.0253765	0.64199	-0.0461169	0.032561	0.0557928	0.372098	-0.0532934	0.450429	-0.0565272	0.150967	-0.052269	5.24476e-05	0.0248771	0.0577938	-0.00947122	0.50617	0.56945	1	0	0	0	0.00557275	0.881266	-0.0130033	0.622774	-0.0760903	0.234015	0.0225271	0.576402
11287-14	SL005251	Cytochrome b5	Cytochrome b5	P00167	1528	CYB5A	Human	-0.0163888	0.0588582	0.0846355	1	4	1	4	0.00855563	0.833907	-0.0626708	0.0729141	0.172089	0.00958401	0.0368577	0.497655	-0.0820547	0.000144942	0.0886623	0.157212	-0.00999274	0.8891	0.0977276	0.0134765	0.0935957	4.53065e-13	0.0292169	0.0261106	0.0150185	0.49039	0.554179	1	1	0	1	-0.0142987	0.702634	-0.00181075	0.945418	0.103783	0.105189	0.0224494	0.580171
11288-26	SL019349	Cytosolic purine 5'-nucleotidase	5NTC	P49902	22978	NT5C2	Human	-0.0604001	6.04021e-05	0.00015421	0.440271	0	4	4	0.0397718	0.329595	0.0144464	0.677892	-0.481751	8.10936e-15	0.0950246	0.079996	-0.0222478	0.304423	0.00858957	0.890777	-0.0938338	0.189409	-0.289703	2.85088e-14	-0.114677	2.86507e-19	-0.0485046	0.000186934	0.0805457	1.16438e-26	6.06227e-25	8.48717e-23	2	1	2	0.194817	9.08348e-08	-0.0198451	0.453893	-0.0188812	0.771105	-0.164008	4.12982e-05
11289-31	SL019354	Casein kinase I isoform delta	KC1D	P48730	1453	CSNK1D	Human	0.00849614	0.154934	0.201375	1	0	1	1	0.00587821	0.88547	0.0242549	0.489717	-0.169214	0.0106685	-0.0926057	0.0875823	0.0471423	0.0299883	-0.119406	0.0557213	0.0784508	0.272267	-0.00497068	0.899854	-0.00625838	0.629327	-0.0256876	0.0505602	0.0376111	0.0128412	0.0220545	1	0	0	0	0.0227285	0.544378	0.00537389	0.839741	0.106978	0.0951227	0.0776076	0.0543869
11292-13	SL025978	Scavenger receptor class A member 3:region 2	SCAR3:region 2	Q6AZY7	51435	SCARA3	Human	-0.0221618	0.00109553	0.00225446	1	3	2	3	-0.0565847	0.163107	-0.0323379	0.354289	0.313873	1.01648e-06	0.0278999	0.608013	-0.0793695	0.000189176	-0.083359	0.177361	0.0655581	0.35116	0.113162	0.00407875	-0.0677181	1.52173e-07	0.0591423	6.26083e-06	-0.0098759	0.0136202	0.0232501	1	0	1	1	-0.0138194	0.710302	-0.0460331	0.0770233	0.0421645	0.512525	0.043574	0.28212
11293-14	SL025922	Leucine-rich repeat neuronal protein 1:Cytoplasmic domain	LRRN1:CD	Q6UXK5	57633	LRRN1	Human	0.193051	6.00885e-46	3.12847e-43	4.37985e-42	7	0	7	0.133413	0.00102881	0.0838297	0.0167228	0.410917	9.31323e-11	0.0241328	0.658106	0.24238	1.13092e-29	0.123325	0.0474762	0.347182	5.74126e-07	0.322957	5.37981e-17	0.0344324	0.00786207	0.0292353	0.0260187	-0.0379232	5.33094e-05	0.000150086	0.388572	0	2	2	-0.106984	0.00414614	-0.011423	0.666362	-0.00189146	0.97658	0.0343314	0.394315
11294-7	SL026006	Transmembrane and coiled-coil domains protein 3:region 2	TMCC3:region 2	Q9ULS5	57458	TMCC3	Human	-0.0827097	5.34997e-17	6.06469e-16	3.89959e-13	3	3	3	-0.130826	0.00125237	-0.0621173	0.0746247	0.267841	3.74437e-05	0.00836685	0.87741	-0.181959	1.49512e-17	0.010491	0.866758	0.027366	0.699369	0.123444	0.00160573	-0.0727561	1.89173e-08	0.0520825	7.23505e-05	-0.0290558	0.00179047	0.00368768	1	0	1	1	-0.0445949	0.231308	-0.0318537	0.226032	-0.062626	0.328079	0.0851711	0.0342631
11297-54	SL007356	Neurogenic locus notch homolog protein 2	NOTC2	Q04721	4853	NOTCH2	Human	0.0262776	0.0131282	0.0219829	1	1	0	1	0.0423741	0.299832	-0.0812526	0.0196186	0.0616129	0.3558	-0.0729941	0.179874	0.045695	0.0353175	-0.0327639	0.601321	0.0447168	0.525707	0.0800741	0.0425564	0.0483574	0.000190216	0.0195381	0.1371	-0.0235758	0.00457581	0.00869023	1	0	1	1	-0.0250106	0.502716	0.00513498	0.846775	-0.0348237	0.585913	0.0319283	0.431252
11300-32	SL008851	Sortilin	SORT	Q99523	6272	SORT1	Human	0.00547243	0.557209	0.61011	1	3	0	3	-0.0221041	0.588495	-0.0202848	0.563689	0.0201356	0.76216	-0.0131739	0.809794	-0.00160694	0.940914	0.00755024	0.902922	0.0894863	0.210642	0.0937575	0.0177939	0.0296044	0.0225403	0.0383978	0.0035014	-0.00711576	0.245392	0.303936	1	0	0	0	-0.0241752	0.519769	0.00423781	0.873126	0.000300043	0.996285	0.0482204	0.233791
11302-237	SL008783	Tenascin-R	TENR	Q92752	7143	TNR	Human	-0.0223682	0.0330955	0.0506472	1	3	3	3	-0.111229	0.00590924	-0.0106086	0.754516	0.195131	0.00220962	-0.0784814	0.144908	-0.0507216	0.0189144	-0.0884246	0.151209	-0.117159	0.0899339	0.138241	0.000415375	-0.0304413	0.017655	0.0608382	2.90194e-06	-0.00787141	0.0264314	0.0419918	1	1	1	1	-0.0109306	0.760919	-0.00783265	0.764391	0.00333775	0.957099	0.113944	0.00465766
11303-7	SL008335	Deoxynucleoside triphosphate triphosphohydrolase SAMHD1	SAMH1	Q9Y3Z3	25939	SAMHD1	Human	0.010122	0.877883	0.900618	1	3	0	3	0.0415277	0.308441	-0.0120983	0.730218	0.16695	0.0120018	-0.0469677	0.388828	-0.0298529	0.169621	0.00147727	0.981207	0.0186796	0.789607	0.0855788	0.0284057	0.0181015	0.16193	0.0572136	1.26286e-05	-0.00876856	0.0134509	0.0229987	1	0	1	1	-0.00517861	0.890173	-0.00486341	0.854803	0.0347494	0.585265	0.0150218	0.708531
11307-33	SL007655	NEDD4-like E3 ubiquitin-protein ligase WWP1	WWP1	Q9H0M0	11059	WWP1	Human	-0.0599862	5.21747e-05	0.000134525	0.380301	0	4	4	-0.066663	0.0980522	0.0572339	0.10022	-0.48788	2.92616e-15	0.149329	0.00666837	-0.00391892	0.854712	0.0849154	0.17478	-0.00503953	0.943726	-0.298743	9.64731e-16	-0.142719	8.54176e-30	-0.0694549	5.71588e-08	0.052871	4.97982e-19	6.6724e-18	3.62979e-15	2	1	2	0.142134	0.00011659	0.00972722	0.710285	-0.0855882	0.183939	-0.187596	1.85771e-06
11308-8	SL019414	Cyclic AMP-responsive element-binding protein 3-like protein 4	CR3L4	Q8TEY5	148327	CREB3L4	Human	-0.00469793	0.174554	0.223489	1	3	1	3	-0.035426	0.380571	0.0191818	0.581179	0.142832	0.0302201	-0.0496342	0.361085	-0.0648977	0.00267966	0.00231428	0.970498	-0.111501	0.11794	0.161778	2.1535e-05	0.0686331	6.73107e-08	0.113721	6.96965e-19	-0.0394749	0.000236452	0.000588628	1	0	1	1	-0.0526502	0.155931	-0.015825	0.549953	-0.101185	0.114227	0.0360764	0.3648
11310-8	SL004969	Desmoglein-3	Desmoglein-3	P32926	1830	DSG3	Human	0.0241254	0.164442	0.212258	1	2	0	2	0.0992028	0.0150097	-0.0214406	0.541007	0.177107	0.00745372	0.0200734	0.712596	-0.0131848	0.542785	0.0159868	0.798463	0.0236269	0.741324	0.00404889	0.918402	0.0200674	0.121359	0.105537	7.2259e-16	-0.00669276	0.174516	0.225661	1	0	0	0	-0.0654098	0.0804735	0.00134026	0.959709	0.0466783	0.468492	0.0234723	0.562134
11311-79	SL004573	V(D)J recombination-activating protein 1	RAG-1	P15918	5896	RAG1	Human	0.0226589	0.0768879	0.107693	1	1	1	1	0.0353975	0.385694	0.0017013	0.96127	-0.046176	0.488683	-0.028427	0.601411	0.0351777	0.103568	0.0885356	0.155771	0.0497249	0.481284	0.0577677	0.143395	-0.0302596	0.019476	0.0321019	0.014433	0.00682954	0.213931	0.269503	1	0	1	1	-0.0581116	0.120575	0.0279955	0.290027	0.119507	0.0617368	0.0241859	0.549453
11312-40	SL019432	Mismatch repair endonuclease PMS2	PMS2	P54278	5395	PMS2	Human	-0.0163928	0.0750048	0.105312	1	1	1	1	0.0151149	0.711904	-0.0381774	0.276778	0.14688	0.0250324	-0.0202478	0.709608	-0.0482281	0.0261046	-0.0643297	0.302815	-0.0640054	0.371416	0.00122032	0.975356	0.00425874	0.7428	0.0183113	0.163903	-0.0186777	0.130506	0.174527	1	0	0	0	-0.0237526	0.526808	0.000930007	0.971985	-0.0883362	0.171113	0.0756763	0.0618292
11313-100	SL008857	Pterin-4-alpha-carbinolamine dehydratase	PHS	P61457	5092	PCBD1	Human	-0.118514	6.69064e-23	1.43015e-21	4.87681e-19	1	1	1	-0.0618078	0.12863	-0.100087	0.00419949	-0.0172057	0.794111	-0.0634579	0.242746	-0.2272	1.26138e-26	-0.0608015	0.331211	-0.10399	0.144651	0.0583349	0.139179	0.0244202	0.0590498	0.0745352	1.28965e-08	-0.0243077	0.0635184	0.0920632	1	0	1	1	-0.120405	0.00122848	-0.0316851	0.229703	0.03768	0.550534	-0.0095865	0.812419
11315-148	SL013714	Protein phosphatase 1D	PPM1D	O15297	8493	PPM1D	Human	0.0120524	0.328379	0.388249	1	0	0	0	0.0386111	0.344638	-0.0384626	0.272473	0.0852329	0.199024	-0.0299942	0.58162	0.027504	0.204298	-0.132443	0.0309646	0.012782	0.857064	-0.0280406	0.477496	-0.0205447	0.11284	0.0175981	0.180329	0.0168651	0.935467	0.946242	1	0	0	0	0.00239385	0.94904	0.0149018	0.573153	0.109383	0.0881062	-0.0391375	0.33308
11318-20	SL004840	Apolipoprotein A-V	Apo A-V	Q6Q788	116519	APOA5	Human	-0.0688647	4.93787e-11	2.85652e-10	3.59921e-07	0	2	2	-0.0047063	0.905519	-0.0167748	0.621333	-0.0747794	0.254129	-0.00498454	0.92431	-0.122006	7.722e-09	-0.057772	0.353454	-0.122026	0.083571	0.0756214	0.0500761	-0.103147	9.68846e-17	-0.00622156	0.622432	-0.0165767	0.00580565	0.0107843	1	0	1	1	-0.0628195	0.0768582	-0.0179388	0.488641	0.0295267	0.642601	0.0685851	0.0848201
11319-106	SL013791	Double-strand break repair protein MRE11	MRE11	P49959	4361	MRE11	Human	-0.0397055	0.0342063	0.052172	1	0	3	3	-0.0133047	0.741073	0.022525	0.519841	-0.437585	4.30175e-12	0.0989465	0.0686469	0.0133184	0.53456	0.0355923	0.568869	-0.0722374	0.31282	-0.199795	7.84247e-08	-0.111201	3.21696e-18	-0.0128655	0.322421	0.0269654	0.000315814	0.000769374	1	2	1	2	0.113841	0.00215726	0.0280667	0.287437	-0.0690009	0.283149	-0.107677	0.00565453
11320-29	SL013858	E3 ubiquitin-protein ligase CHFR	CHFR	Q96EP1	55743	CHFR	Human	0.0344684	0.00679352	0.01211	1	2	2	2	0.187189	3.55283e-06	-0.00122371	0.972011	-0.156256	0.0171527	-0.0553596	0.309275	0.0511415	0.0175246	-0.0281326	0.651068	-0.117524	0.0973127	0.0844388	0.0320962	-0.0133472	0.297548	-0.0328159	0.0114193	-0.0309722	2.32527e-07	9.0733e-07	0.00169489	0	1	1	0.0689651	0.0635709	-0.0162993	0.535399	-0.0703054	0.271304	0.00472094	0.907025
11324-3	SL006952	Peroxidasin-like protein	PXDNL	A1KZ92	137902	PXDNL	Human	0.0246192	0.0381449	0.0575291	1	1	0	1	0.0935296	0.0221638	-0.0427813	0.222644	0.00366907	0.955909	0.0169478	0.755879	0.0330201	0.12774	0.00788476	0.900004	-0.00333079	0.962589	0.00888864	0.82189	0.0273646	0.0348723	0.0141474	0.281892	-0.0198073	0.0217525	0.0354389	1	0	1	1	-0.0180125	0.631041	-0.0214144	0.418326	-0.0485901	0.449979	0.0623393	0.122615
11325-8	SL007329	Protein BTG2	BTG2	P78543	7832	BTG2	Human	-0.0579846	7.54871e-08	2.91897e-07	0.000550225	3	1	3	-0.0878683	0.0304544	-0.0907177	0.00929638	0.221078	0.000706512	-0.0643035	0.235838	-0.124504	7.02529e-09	-0.0488387	0.435947	0.00215251	0.975816	0.100092	0.0110125	-0.0267719	0.0386186	0.0866144	3.72543e-11	-0.0467664	2.72852e-07	1.05284e-06	0.00198882	0	2	2	-0.115011	0.00193747	-0.0357793	0.17348	-0.0223982	0.727739	0.0619998	0.125732
11327-56	SL019430	Dual specificity protein kinase CLK2	CLK2	P49760	1196	CLK2	Human	-0.0942235	3.22151e-20	5.24142e-19	2.34816e-16	3	3	3	-0.14684	0.000254603	-0.0670485	0.0542984	0.294522	5.97146e-06	-0.0457578	0.398956	-0.215318	4.84371e-24	0.029433	0.636478	-0.00665626	0.924615	0.135221	0.000573117	-0.0310585	0.0163802	0.0806322	7.56015e-10	-0.0415666	1.38216e-06	4.89452e-06	0.0100746	0	1	1	-0.0829213	0.0257455	-0.0575721	0.028571	-0.0189644	0.767441	0.0479722	0.234924
11328-9	SL019433	U6 snRNA phosphodiesterase	USB1	Q9BQ65	79650	USB1	Human	0.0601233	1.52865e-09	7.46304e-09	1.11423e-05	4	0	4	0.07706	0.058669	-0.026236	0.454257	-0.0566241	0.390253	-0.0539341	0.321303	0.0876704	5.25394e-05	-0.00656776	0.916403	-0.0646974	0.364644	0.170494	1.15997e-05	0.124911	3.29467e-22	0.06644	3.88176e-07	-0.0137433	4.76683e-05	0.000135196	0.347454	0	1	1	-0.0789685	0.0342557	-0.0281802	0.288822	0.161796	0.0115963	0.0793492	0.0491258
11330-15	SL013806	Casein kinase II subunit beta	CSK2B	P67870	1460	CSNK2B	Human	0.0196774	0.0257118	0.040356	1	1	3	3	0.0867753	0.0338311	-0.0306798	0.381699	-0.22569	0.000581742	0.0814747	0.135304	0.0710353	0.0010326	-0.00160288	0.97951	-0.0369821	0.603659	-0.0118161	0.762575	-0.0269999	0.036506	-0.0308713	0.0182916	0.00567619	0.636634	0.69215	1	0	0	0	-0.021757	0.56173	0.00784217	0.76731	0.0153922	0.811447	0.0415434	0.299966
11333-82	SL006485	Rho GTPase-activating protein 25	RHG25	P42331	9938	ARHGAP25	Human	-0.0423588	0.00542068	0.00984092	1	0	3	3	-0.0165043	0.68499	0.0476918	0.168746	-0.379186	2.77071e-09	0.12467	0.023285	0.00797952	0.712327	0.0588626	0.348218	-0.0394349	0.579488	-0.305525	6.0549e-16	-0.158902	1.21671e-35	-0.012264	0.346061	0.0411198	2.39308e-13	1.65025e-12	1.74432e-09	2	1	2	0.165571	5.88573e-06	-0.00669357	0.799879	-0.120884	0.0591793	-0.200078	4.66331e-07
11334-7	SL019428	Leukocyte immunoglobulin-like receptor subfamily B member 3	LIRB3	O75022	102725035	LILRB3	Human	0.0334796	0.0400665	0.0601111	1	1	1	1	0.112761	0.00559098	0.0127307	0.715152	0.0812502	0.221089	-0.0531373	0.330177	0.0409325	0.0569496	-0.0739446	0.238477	0.0821042	0.248442	-0.0396774	0.310047	-0.0443706	0.000608528	-0.00076709	0.953393	0.0153015	0.669235	0.721392	1	0	0	0	0.00220143	0.952674	-0.016583	0.528515	0.0888819	0.168118	0.0118462	0.768674
11336-9	SL019434	Fanconi anemia group F protein	FANCF	Q9NPI8	2188	FANCF	Human	0.0390253	6.59176e-05	0.000167412	0.480474	4	0	4	0.0180571	0.656539	-0.0297087	0.396861	0.0171176	0.797545	0.0309636	0.569981	0.0626609	0.00393948	-0.0562751	0.368475	-0.0408345	0.567595	0.10764	0.0059135	0.0853819	4.14399e-11	0.0447897	0.000647484	-0.0159084	0.0227665	0.0368849	1	0	1	1	-0.0413029	0.269279	-0.0291179	0.27362	0.0390251	0.544684	0.041908	0.299411
11338-49	SL013793	Tyrosine-protein kinase BLK	BLK	P51451	640	BLK	Human	0.0446844	0.000442947	0.000973067	1	1	0	1	0.0363756	0.372781	0.012033	0.731716	0.0339758	0.606844	0.0843736	0.121221	0.0723411	0.000819903	-0.0209307	0.738327	0.0449373	0.529743	0.065577	0.0960733	-0.0258013	0.046353	0.0243994	0.0632132	0.010605	0.768001	0.808953	1	0	0	0	-0.0210667	0.573303	0.0167285	0.526716	0.0929197	0.148708	-0.00888904	0.825412
11342-59	SL025966	Plexin domain-containing protein 2:Cytoplasmic domain	PXDC2:CD	Q6UX71	84898	PLXDC2	Human	-0.0716348	1.68119e-06	5.39357e-06	0.0122542	0	4	4	-0.0790571	0.0504613	0.0452871	0.195919	-0.481702	1.03819e-14	0.0770197	0.155034	-0.0327674	0.13126	0.0976766	0.118195	-0.0248481	0.730435	-0.266946	2.70972e-12	-0.0856587	1.31503e-11	-0.0838474	5.86438e-11	0.0683352	7.10008e-22	1.45372e-20	5.17525e-18	2	1	2	0.143313	0.0001121	0.00248164	0.925602	-0.0236913	0.713495	-0.114264	0.00437269
11347-9	SL006113	Transaldolase	Transaldolase	P37837	6888	TALDO1	Human	-0.0516533	0.000809249	0.00170382	1	1	3	3	-0.0562597	0.170704	-0.0468095	0.162039	-0.17415	0.00717652	0.104337	0.0477208	-0.0306583	0.152312	0.0736187	0.236796	-0.0494706	0.461165	-0.246486	2.51559e-10	0.0762347	1.48905e-09	-0.152084	1.41769e-32	-0.0107357	0.837217	0.86664	1	0	2	2	0.00491872	0.889538	0.0139242	0.592712	0.0289766	0.644742	-0.171416	2.15297e-05
11348-132	SL012364	Prolyl 4-hydroxylase subunit alpha-2	P4HA2	O15460	8974	P4HA2	Human	-0.0529155	1.36523e-07	5.09009e-07	0.000995113	1	1	1	0.0871243	0.0317084	-0.00523811	0.88094	-0.0546266	0.408484	-0.0544828	0.315183	-0.138776	8.05578e-11	0.10396	0.0934579	-0.124051	0.0810484	0.021106	0.588151	-0.0190249	0.136141	0.032048	0.0132924	0.00780344	0.010305	0.018117	1	1	0	1	-0.0131842	0.724143	0.00865507	0.741812	-0.0673165	0.294791	0.053493	0.180408
11350-30	SL019100	E3 ubiquitin-protein ligase CHIP	CHIP	Q9UNE7	10273	STUB1	Human	-0.0855056	3.52362e-09	1.63799e-08	2.56836e-05	0	5	5	-0.0538004	0.183907	0.0279057	0.4209	-0.511734	6.61423e-17	0.0756198	0.164574	-0.0560532	0.00967839	0.0608337	0.330975	-0.0856201	0.230306	-0.269284	1.35232e-12	-0.0899571	2.5769e-12	-0.085179	5.95866e-11	0.0354092	6.69642e-12	4.1017e-11	4.88102e-08	2	1	2	0.110621	0.00259102	-0.0155851	0.557099	-0.092791	0.149458	-0.134589	0.000734665
11351-233	SL019435	Non-homologous end-joining factor 1	NHEJ1	Q9H9Q4	79840	NHEJ1	Human	-0.0191396	0.516076	0.571423	1	0	3	3	0.0825457	0.0405322	0.0423137	0.227473	-0.458347	2.80547e-13	0.097494	0.0703631	0.0116133	0.593118	0.0874448	0.161993	-0.0539515	0.450477	-0.164719	2.04056e-05	-0.0452595	0.000372044	-0.0200867	0.119275	0.0414783	5.33086e-06	1.75822e-05	0.0388566	3	0	3	0.157478	2.37684e-05	0.0156673	0.555463	-0.0299939	0.641358	-0.0798871	0.0466149
11352-42	SL006679	Titin	TITIN	Q8WZ42	7273	TTN	Human	0.0168615	0.0429089	0.0637511	1	3	0	3	0.0778814	0.048936	-0.00518803	0.881329	-0.0189326	0.765562	-0.0533555	0.325613	-0.00698015	0.74414	-0.104827	0.0889167	-0.0101048	0.879622	0.0844602	0.0216298	0.0922433	2.81731e-13	0.0927003	4.60465e-13	-0.00864555	0.544113	0.605779	1	0	1	1	-0.0876279	0.0180618	0.000490068	0.98505	0.0363393	0.559476	0.0689541	0.0728594
11353-143	SL004101	Mothers against decapentaplegic homolog 2	SMAD2	Q15796	4087	SMAD2	Human	-0.0715003	2.49547e-08	1.03644e-07	0.000181895	0	5	5	-0.0663858	0.103396	-0.0250782	0.47555	-0.171502	0.00930141	0.0440118	0.419992	-0.0795605	0.000194292	-0.0558358	0.371918	0.0106292	0.8816	-0.121617	0.00170603	-0.0631557	9.05105e-07	-0.0318473	0.0146197	0.000103857	0.51205	0.575267	1	0	0	0	0.0843134	0.0243913	0.00325406	0.900799	-0.0309456	0.629585	-0.0633341	0.113595
11354-21	SL006829	1-phosphatidylinositol 4,5-bisphosphate phosphodiesterase beta-1	Phospholipase C-beta-1	Q9NQ66	23236	PLCB1	Human	-0.120921	1.47235e-21	2.72384e-20	1.07319e-17	0	4	4	-0.0306479	0.449239	0.0649784	0.0620755	-0.560764	7.50583e-21	0.0736741	0.175498	-0.153227	1.24242e-12	0.060653	0.332083	-0.0424739	0.551525	-0.23041	1.82157e-09	-0.149369	1.32506e-32	-0.00600112	0.639916	0.0695234	7.34353e-24	2.16926e-22	5.3527e-20	2	1	2	0.183776	5.67715e-07	-0.0319497	0.228491	-0.0379314	0.556264	-0.156407	8.49986e-05
11355-10	SL008435	Eukaryotic translation initiation factor 5A-2	IF5A2	Q9GZV4	56648	EIF5A2	Human	-0.0517025	0.000194042	0.000456397	1	0	4	4	-0.0355106	0.377204	0.0456767	0.192326	-0.449195	7.81547e-13	0.21562	0.000114342	0.000154125	0.9943	0.123057	0.0498675	-0.0238314	0.73871	-0.279229	4.86704e-14	-0.147161	3.54696e-31	-0.0853931	3.36625e-11	0.0370663	2.11433e-06	7.33874e-06	0.0154113	2	1	2	0.210906	1.05638e-08	-0.0127314	0.628977	-0.070124	0.275748	-0.158778	4.89709e-05
11356-19	SL019423	Protein DGCR14	DGC14	Q96DF8	8220	ESS2	Human	0.0202219	0.00885524	0.0153712	1	2	2	2	0.0973341	0.0171155	-0.0242231	0.489981	-0.227697	0.000523474	-0.0713381	0.189653	0.0677555	0.00179238	-0.053672	0.392878	-0.0362791	0.61242	-0.0182786	0.642852	-0.0282768	0.0292273	0.0395361	0.00261932	-0.00483346	0.447894	0.512029	1	0	0	0	-0.0126451	0.735769	-0.00734288	0.78232	-0.0925399	0.148817	0.064025	0.11355
11358-15	SL013823	Growth factor receptor-bound protein 10	GRB10	Q13322	2887	GRB10	Human	-0.0496339	0.00195126	0.0038316	1	0	4	4	-0.0189007	0.639892	0.0723568	0.0375294	-0.517895	3.29234e-17	0.132993	0.0167997	0.00423333	0.843014	0.0754125	0.229579	-0.0156796	0.826208	-0.31554	2.43042e-17	-0.123432	7.32689e-23	-0.0552376	1.45268e-05	0.0569854	3.5731e-19	4.85901e-18	2.60443e-15	2	1	2	0.17815	1.21664e-06	0.0142451	0.586545	-0.0922678	0.151602	-0.208544	1.15349e-07
11360-39	SL009588	Ribonucleoside-diphosphate reductase large subunit	RRM1	P23921	6240	RRM1	Human	-0.067152	1.18806e-15	1.15927e-14	8.65974e-12	1	2	2	-0.0228366	0.576043	0.0182162	0.600628	0.325977	4.53524e-07	-0.00669486	0.90222	-0.195074	7.46936e-20	-0.0383793	0.542303	-0.0520017	0.461606	0.0800407	0.0442041	-0.052733	4.5934e-05	-0.0176961	0.177422	0.0175001	0.0243697	0.0391171	1	1	0	1	-0.0448175	0.226329	-0.0249759	0.346282	0.0761101	0.234624	0.0430523	0.29156
11361-73	SL000155	Thymidine phosphorylase	TP	P19971	1890	TYMP	Human	0.00799443	0.00150575	0.00301357	1	1	4	4	0.040326	0.320929	0.0214842	0.540047	-0.430064	1.07484e-11	0.171552	0.00193414	0.121522	1.97397e-08	0.043333	0.487314	-0.0330918	0.643318	-0.291627	5.15251e-15	-0.124281	1.80527e-22	-0.0811656	3.52295e-10	-0.0147672	0.933355	0.94433	1	1	1	1	0.109771	0.00323552	0.00359388	0.89216	-0.158949	0.0130757	-0.187256	1.85481e-06
11363-58	SL019418	Aquaporin-4	AQP4	P55087	361	AQP4	Human	0.00499922	0.520636	0.576034	1	1	1	1	0.0472676	0.247626	-0.0131344	0.706335	0.200619	0.00219754	-0.0473631	0.385539	-0.0231841	0.283938	-0.101389	0.102048	0.0485382	0.494859	0.0368395	0.350986	-0.0354798	0.00620828	0.00823051	0.531283	0.0173703	0.8231	0.855616	1	0	0	0	0.0178185	0.632006	-0.00302335	0.909137	0.0766254	0.229984	0.0381631	0.345579
11364-18	SL019424	Mitofusin-1	MFN1	Q8IWA4	55669	MFN1	Human	-0.00835891	0.20478	0.25713	1	3	1	3	0.119953	0.00320851	-0.0389606	0.267299	-0.0208693	0.752864	-0.0269484	0.621194	-0.0825533	0.000144376	0.119525	0.0553486	0.041713	0.558814	0.156779	6.68994e-05	0.0918261	1.40794e-12	0.0234079	0.0754108	0.00406186	0.61146	0.66941	1	1	0	1	-0.0109061	0.771425	-0.032673	0.219195	0.0347241	0.590161	0.126837	0.00167556
11365-17	SL009091	Teneurin-4	TEN4	Q6N022	26011	TENM4	Human	0.0741086	5.06551e-11	2.9234e-10	3.69225e-07	3	0	3	0.102752	0.0117758	0.0443726	0.205044	-0.142956	0.0309451	0.00413947	0.939499	0.113871	1.5632e-07	0.039145	0.532308	0.065874	0.357013	0.138205	0.000419291	0.0608568	2.62472e-06	0.0124754	0.342255	0.0260786	0.0380115	0.0580973	1	0	0	0	-0.00336545	0.928048	0.0332699	0.211364	0.047081	0.462113	0.0655221	0.105416
11368-32	SL008133	Adenylate kinase 2, mitochondrial	KAD2	P54819	204	AK2	Human	-0.053349	0.000771719	0.00163185	1	1	5	5	-0.125961	0.00170553	0.117713	0.000685323	-0.464361	3.37845e-14	0.12607	0.0198644	0.00734219	0.734646	0.0475644	0.4467	-0.0248408	0.726477	-0.287382	1.37902e-14	-0.131559	9.48105e-26	-0.0704319	3.15536e-08	0.0604477	1.01431e-20	1.75197e-19	7.3933e-17	2	1	2	0.167875	4.88407e-06	0.0121681	0.644856	-0.0488856	0.447543	-0.200743	3.06741e-07
11369-23	SL008855	Alcohol dehydrogenase class-3	ADHX	P11766	128	ADH5	Human	-0.0438824	0.00803381	0.0141071	1	1	5	5	-0.103766	0.00945143	0.068083	0.0505582	-0.515817	5.02376e-17	0.150967	0.00671758	0.0570434	0.00790461	0.0602794	0.331678	-0.0117529	0.868326	-0.283606	1.8136e-14	-0.20261	2.11993e-59	-0.0984497	9.61947e-15	0.0720099	2.9088e-23	7.57222e-22	2.12022e-19	2	1	2	0.194987	9.29948e-08	-0.00244667	0.925415	-0.016404	0.796928	-0.200727	2.60825e-07
11370-20	SL019445	72 kDa inositol polyphosphate 5-phosphatase	INP5E	Q9NRR6	56623	INPP5E	Human	0.0119495	0.333562	0.393101	1	1	1	1	0.11979	0.00320242	0.0517255	0.140207	-0.167725	0.0108244	0.0656033	0.228497	0.00405438	0.851307	0.00892627	0.887151	0.0188332	0.789739	-0.0580534	0.141683	0.00824801	0.524403	-0.00137537	0.916581	0.0518116	3.64785e-05	0.000105304	0.265892	1	0	1	0.0762268	0.0420688	0.00408106	0.877331	0.0983429	0.125471	-0.0162698	0.688339
11371-1	SL019419	Probable G-protein coupled receptor 101	GP101	Q96P66	83550	GPR101	Human	-0.000483163	0.423811	0.484194	1	1	0	1	0.045766	0.262276	-0.0204126	0.560726	0.10609	0.108712	0.014798	0.786174	-0.0254563	0.240013	-0.0609564	0.330854	-0.0683001	0.337979	0.0937874	0.0170761	-0.025839	0.04614	5.72952e-05	0.99652	0.0119547	0.0512424	0.0758542	1	1	0	1	-0.0321105	0.391315	0.0122707	0.643479	0.0206999	0.747829	0.0389297	0.333384
11372-2	SL019425	Zinc finger protein 18	ZNF18	P17022	7566	ZNF18	Human	0.0508865	0.00055848	0.00121082	1	3	1	3	0.0579333	0.155302	-0.101036	0.00384122	0.26216	6.04172e-05	0.0379642	0.486041	0.0890067	4.03161e-05	-0.0283144	0.649831	0.0847146	0.233072	0.0375277	0.338112	-0.0740215	9.11921e-09	0.0403045	0.0020255	-0.00400768	0.125006	0.168051	1	0	1	1	0.0117496	0.753879	0.00335482	0.899145	0.000491189	0.993934	0.0380894	0.344536
11375-49	SL019436	Forkhead box protein L2	FOXL2	P58012	668	FOXL2	Human	0.0510773	1.08135e-05	3.08734e-05	0.0788198	3	0	3	0.00362127	0.929409	-0.00391461	0.911022	0.187816	0.0044503	-0.0551145	0.311341	0.0696918	0.00131669	-0.0496646	0.425596	-0.000437393	0.995131	0.0565811	0.152376	0.0816658	2.89225e-10	0.0264349	0.0443955	-0.00759258	0.113777	0.154638	1	1	0	1	-0.0592755	0.110823	-0.000951089	0.971461	0.0207547	0.746829	0.133663	0.000908455
11377-19	SL019442	Alcohol dehydrogenase class 4 mu/sigma chain	ADH7	P40394	131	ADH7	Human	-0.0352064	0.00134459	0.00271113	1	3	1	3	-0.0167891	0.680447	-0.0765425	0.0262725	0.169735	0.0100928	-0.0840445	0.122369	-0.0911544	2.25282e-05	-0.0732861	0.240638	-0.0510443	0.473618	0.0913361	0.0204758	0.0193655	0.133988	0.0769847	4.0561e-09	-0.0295277	1.58349e-05	4.84148e-05	0.115421	0	2	2	-0.104076	0.00469985	-0.00864694	0.742238	0.0361567	0.571891	0.088432	0.0284544
11378-37	SL025913	Tyrosine-protein kinase SYK:Src Homology domain	KSYK:SH2, 1 and 2	P43405	6850	SYK	Human	-0.0832391	6.42655e-08	2.51035e-07	0.000468431	0	5	5	-0.115113	0.00408392	0.0356542	0.305384	-0.541447	4.79187e-19	0.0538897	0.321114	-0.0201337	0.349685	0.0314648	0.614816	-0.0663041	0.348252	-0.302902	4.55068e-16	-0.151174	5.1211e-34	-0.0471017	0.000199543	0.0669943	2.32816e-24	7.37825e-23	1.697e-20	2	1	2	0.171032	2.77475e-06	0.0110033	0.676264	-0.0320091	0.617175	-0.195656	6.72146e-07
11380-84	SL019426	RNA-binding protein 24	RBM24	Q9BX46	221662	RBM24	Human	-0.0758213	3.15188e-13	2.32061e-12	2.2974e-09	2	3	3	-0.119352	0.00328019	-0.0466735	0.183046	0.237927	0.00026294	-0.0186946	0.731859	-0.153163	9.7731e-13	-0.0165048	0.790859	-0.0352141	0.618308	0.0125091	0.751029	-0.0609948	2.45818e-06	0.0460729	0.000447008	-0.0246028	0.0373487	0.0571801	1	0	0	0	0.00865732	0.817523	-0.0435366	0.0987474	-0.106164	0.0963709	0.0280224	0.488423
11381-56	SL010934	Ribose-phosphate pyrophosphokinase 1	PRPS1	P60891	5631	PRPS1	Human	0.00121361	0.240703	0.295816	1	1	2	2	-0.0425592	0.296652	0.0213227	0.543325	-0.259242	8.0781e-05	0.0792716	0.140335	0.0496337	0.0221982	0.00531735	0.932258	0.00379176	0.957179	-0.00615298	0.873599	-0.038054	0.00311896	0.0197048	0.13146	0.0418519	1.01098e-06	3.64802e-06	0.007369	2	0	2	0.0414861	0.268054	0.0255015	0.336613	0.0291892	0.648456	-0.0409648	0.301073
11382-5	SL006491	Biliverdin reductase A	BIEA	P53004	644	BLVRA	Human	-0.127881	4.32874e-27	1.53913e-25	3.15522e-23	0	5	5	-0.05192	0.19876	0.0283217	0.415857	-0.412093	1.0699e-10	0.110687	0.041192	-0.166792	2.90499e-15	0.0921178	0.13941	-0.0194894	0.783252	-0.274579	1.95053e-13	-0.138022	4.5075e-28	-0.0728172	1.17099e-08	0.0488473	1.94843e-12	1.24144e-11	1.42021e-08	2	1	2	0.149206	4.94463e-05	0.00187485	0.942832	-0.0211704	0.739586	-0.164531	2.87831e-05
11383-41	SL001732	Keratin, type II cytoskeletal 7	Keratin 7	P08729	3855	KRT7	Human	-0.0353631	0.00184036	0.00363595	1	1	2	2	-0.106974	0.00842776	-0.083518	0.0165574	0.138469	0.0378246	0.00744193	0.891571	-0.0581704	0.00730593	0.0880556	0.159008	-0.0282081	0.693803	0.0698071	0.0762078	-0.0219872	0.090184	0.0402976	0.0021793	0.00137201	0.885727	0.905533	1	0	0	0	-0.0130042	0.728056	-0.0453095	0.0865456	0.0145595	0.821383	0.0883776	0.0283437
11387-3	SL019420	Cyclic AMP-dependent transcription factor ATF-6 beta	ATF6B	Q99941	1388	ATF6B	Human	0.0210507	0.128798	0.170817	1	3	1	3	-0.13114	0.00128638	-0.0324307	0.348002	0.251912	0.000100081	-0.0193937	0.719782	0.0280146	0.192953	-0.0773252	0.212531	0.168762	0.0153372	0.193957	5.89503e-07	0.00289181	0.821359	0.0461666	0.000373761	-0.0333417	2.46988e-05	7.34516e-05	0.18003	0	2	2	-0.0872265	0.018303	-0.0338717	0.198261	0.00618647	0.921842	0.0951717	0.0178352
11388-75	SL001690	WAP four-disulfide core domain protein 2	HE4	Q14508	10406	WFDC2	Human	0.0707362	5.42439e-08	2.1326e-07	0.000395384	5	0	5	0.0373256	0.323189	0.0667027	0.0230803	0.281324	3.22497e-06	-0.0295204	0.553326	0.0430176	0.0165555	0.141774	0.0162976	0.0773776	0.238961	0.163741	2.84286e-07	0.028457	0.00885121	0.0783351	7.9557e-13	0.0104893	0.468569	0.532491	1	1	1	1	0.00187877	0.951194	0.0271672	0.221319	0.0513736	0.377273	0.139184	3.17672e-05
11390-24	SL004870	Carbonic anhydrase-related protein	Carbonic Anhydrase VIII	P35219	767	CA8	Human	0.0501736	0.000370422	0.000827837	1	5	0	5	0.103996	0.0104345	-0.0517618	0.138364	0.222523	0.00072933	-0.0530511	0.331291	0.0294928	0.175044	-0.000241914	0.996919	0.0557317	0.43841	0.144453	0.000242696	0.0598116	3.9398e-06	0.0761935	6.45342e-09	-0.00496545	0.00450128	0.00855091	1	1	2	2	-0.0939391	0.0116569	0.0128677	0.628583	0.185126	0.00387243	0.0839938	0.0384971
11391-69	SL015949	Mevalonate kinase	MVK	Q03426	4598	MVK	Human	0.0267143	0.0366965	0.05554	1	2	0	2	0.129366	0.00151738	-0.0100668	0.77374	-0.0630029	0.34402	0.0971248	0.0739481	0.0495461	0.0222462	-0.0370521	0.556506	-0.019614	0.784158	-0.0736221	0.0614658	-0.025791	0.0465754	-0.0136178	0.299841	0.0173947	0.0411758	0.0623713	1	1	0	1	0.100738	0.00700864	-0.00688772	0.794916	-0.0196493	0.760502	-0.0816968	0.0432926
11395-5	SL025855	Protein-tyrosine kinase 2-beta:4.1 protein, ezrin, radixin, moesin domain	FAK2:FERM	Q14289	2185	PTK2B	Human	-0.107604	7.78418e-16	7.7301e-15	5.67389e-12	0	5	5	-0.00247753	0.9515	0.0216945	0.530553	-0.527432	1.1112e-17	0.0753466	0.164424	-0.121906	9.89024e-09	0.0257261	0.681611	-0.0640776	0.366808	-0.271075	1.08882e-12	-0.0901337	9.1782e-13	-0.0300737	0.0188866	0.06062	2.96859e-21	5.59122e-20	2.1638e-17	2	1	2	0.144286	7.52928e-05	-0.0101223	0.698415	-0.0227634	0.723365	-0.186614	2.74764e-06
11396-39	SL019451	Dynein intermediate chain 1, axonemal	DNAI1	Q9UI46	27019	DNAI1	Human	-0.0281974	0.00030052	0.000685815	1	3	3	3	-0.133041	0.00109945	-0.0111568	0.750078	0.322265	5.86875e-07	-0.0111266	0.837876	-0.0830856	0.000113324	-0.0411014	0.511607	0.0138518	0.843018	0.168031	1.75854e-05	-0.0668242	2.29015e-07	0.0493547	0.000164099	-0.0170461	0.0160783	0.0269785	1	0	1	1	-0.0162125	0.664045	0.0043454	0.868844	-0.0354711	0.580643	0.0824919	0.0412469
11401-181	SL019468	E3 ubiquitin-protein ligase RNF146	RN146	Q9NTX7	81847	RNF146	Human	0.0640078	3.09339e-07	1.09775e-06	0.00225477	3	1	3	-0.105416	0.00968668	0.00946486	0.783384	0.257206	8.5007e-05	-0.070149	0.19603	0.112432	1.84806e-07	0.0552972	0.375519	0.0207961	0.767574	0.154638	8.17048e-05	-0.00842429	0.514045	0.0249942	0.0559504	0.00850002	0.170871	0.221655	1	0	1	1	0.00320903	0.930703	0.0198812	0.45044	0.114806	0.0711034	0.0214575	0.594431
11402-17	SL019475	Histone-lysine N-methyltransferase 2C	KMT2C	Q8NEZ4	58508	KMT2C	Human	0.00428528	0.718673	0.761903	1	3	1	3	0.116922	0.00413686	-0.00528693	0.88031	0.0864039	0.191853	0.0796722	0.143358	-0.0609195	0.00502375	-0.0040147	0.949058	-0.0556932	0.434664	0.0849796	0.0313165	0.0480365	0.000211255	0.0642902	9.8803e-07	-0.0441409	1.947e-08	8.44242e-08	0.000141917	2	1	2	-0.0851084	0.0231123	0.00659688	0.804154	-0.020406	0.751125	0.0981147	0.0152574
11405-150	SL007659	Caspase recruitment domain-containing protein 9	CARD9	Q9H257	64170	CARD9	Human	-0.0599258	3.81143e-06	1.16436e-05	0.0277815	0	2	2	-0.0115618	0.77588	-0.0198087	0.572206	-0.203549	0.00199147	0.0310399	0.569662	-0.0935786	1.51903e-05	-0.038866	0.535012	0.0576046	0.418172	-0.0117709	0.765557	-0.0100178	0.439617	0.000853868	0.948183	0.0194151	0.0934179	0.129428	1	0	0	0	0.0644018	0.0836938	-0.0324834	0.220473	0.017408	0.786402	-0.0180918	0.654956
11406-82	SL019452	Isobutyryl-CoA dehydrogenase, mitochondrial	ACAD8	Q9UKU7	27034	ACAD8	Human	0.0141604	0.347898	0.407886	1	3	0	3	0.0811116	0.0465437	0.000318673	0.992765	0.0485242	0.464789	-0.0420578	0.440334	-0.0166575	0.443746	-0.0579587	0.354376	-0.0429864	0.548322	0.101474	0.0101793	0.0461666	0.000362461	0.0413968	0.00160498	0.00215922	0.261174	0.321137	1	0	0	0	-0.0368188	0.326634	-0.00662128	0.803305	0.0824403	0.200263	0.0587025	0.147671
11407-57	SL015269	Phospholipid scramblase 3	PLS3	Q9NRY6	57048	PLSCR3	Human	0.0208466	0.12806	0.169869	1	3	0	3	-0.0235316	0.563416	-0.0354474	0.313979	0.157037	0.0178367	-0.0447859	0.410908	0.0230924	0.28765	-0.0154014	0.80579	0.0169796	0.811858	0.118674	0.00259778	0.00577878	0.655875	0.0415576	0.00156031	-0.00110192	0.796347	0.832913	1	0	0	0	-0.0317521	0.398478	-0.0211107	0.425541	0.016301	0.800242	-0.00510898	0.899416
11416-23	SL025857	F-box/LRR-repeat protein 4:Leucine-rich repeats 4 and 5	FBXL4:LRR4 and LRR5	Q9UKA2	26235	FBXL4	Human	0.0599932	5.68974e-07	1.9489e-06	0.00414725	4	0	4	0.129803	0.00141508	-0.0138835	0.690397	0.126583	0.0543077	0.0364833	0.500619	0.0130072	0.549859	0.108032	0.0804073	0.0443461	0.534144	0.157971	3.46264e-05	0.217047	2.04737e-64	0.0723831	3.48605e-08	0.0124462	0.169675	0.220339	1	1	0	1	-0.0479055	0.197853	0.0245144	0.356344	0.0336594	0.597287	0.104495	0.00847854
11421-10	SL008304	EH domain-containing protein 4	EHD4	Q9H223	30844	EHD4	Human	-0.0324603	0.159005	0.206005	1	0	4	4	0.0174273	0.667831	0.0433582	0.215207	-0.53023	5.887e-18	0.0687498	0.206203	0.0385376	0.0719776	0.0650923	0.295181	-0.0498333	0.490284	-0.263418	3.62169e-12	-0.0882004	2.54812e-12	-0.0815938	1.54917e-10	0.0731871	2.63505e-27	1.56154e-25	1.92069e-23	2	1	2	0.134605	0.000282606	0.0349595	0.183179	-0.0344079	0.595554	-0.142315	0.00034579
11422-2	SL019446	Homeobox protein DLX-3	DLX3	O60479	1747	DLX3	Human	0.0288012	0.000801323	0.00168811	1	1	1	1	0.0444004	0.276793	0.0251031	0.474931	-0.182182	0.00556156	-0.0162045	0.765346	0.0780158	0.000326599	-0.0122288	0.845374	-0.0953045	0.181559	-0.0312015	0.429216	0.0177591	0.170345	0.000543404	0.966985	0.0296122	0.000489156	0.00114097	1	1	0	1	0.0318539	0.396123	-0.02791	0.293518	0.0165135	0.79702	0.0259814	0.520399
11424-4	SL008049	Fumarylacetoacetase	FAAA	P16930	2184	FAH	Human	-0.0945599	2.72758e-13	2.02046e-12	1.98813e-09	0	3	3	-0.0477209	0.235285	-0.0625049	0.0713531	-0.394309	2.50481e-10	-0.0539434	0.304005	-0.093178	7.50898e-06	-0.101664	0.101519	0.0146597	0.834595	0.00768949	0.840931	-0.137936	3.63945e-28	-0.00672595	0.599049	-0.0153756	0.602399	0.660482	1	0	0	0	-0.0299175	0.421518	0.00921962	0.718074	-0.0210949	0.735184	-0.0783321	0.0444216
11425-31	SL019064	RUN and FYVE domain-containing protein 1	RUFY1	Q96T51	80230	RUFY1	Human	0.0565873	5.03807e-06	1.51496e-05	0.0367225	2	0	2	0.125403	0.00217171	-0.0281591	0.420557	0.09696	0.14421	-0.0148705	0.784895	0.102456	1.92004e-06	-0.0864635	0.163979	0.0023586	0.973758	-0.0776522	0.0465427	-0.0143979	0.266157	-0.00253322	0.846973	0.00524455	0.858365	0.882458	1	0	0	0	-0.0164979	0.657852	-0.00116189	0.964761	0.045809	0.476235	-0.0159153	0.692448
11428-31	SL006955	PDZ and LIM domain protein 1	PDLI1	O00151	9124	PDLIM1	Human	-0.0676946	7.76407e-06	2.2737e-05	0.0565923	0	4	4	-0.0787516	0.0521271	0.0748739	0.0300832	-0.529652	3.12817e-18	0.0815383	0.134246	-0.00528109	0.807689	0.00660666	0.91554	-0.0327046	0.643928	-0.303243	6.24864e-16	-0.14131	8.99033e-29	-0.0996267	1.02107e-14	0.0915897	2.07884e-30	1.8707e-28	1.51527e-26	2	1	2	0.206942	1.1372e-08	0.00041189	0.987574	0.0709055	0.268669	-0.168534	2.08785e-05
11429-80	SL004923	Heterogeneous nuclear ribonucleoproteins C1/C2	hnRNP C1/C2	P07910	3183	HNRNPC	Human	-0.0332813	4.14953e-05	0.00010872	0.302459	3	3	3	-0.00892251	0.826888	-0.122917	0.000441791	0.345342	9.13421e-08	-0.0772617	0.15338	-0.109971	3.92654e-07	-0.016982	0.783309	0.0640596	0.366934	0.15626	6.5227e-05	-0.0320408	0.0132866	0.082357	3.10577e-10	-0.0435256	1.76973e-06	6.18685e-06	0.0128996	0	2	2	-0.106569	0.00435889	-0.0465619	0.0788327	-0.00843002	0.895566	0.0683616	0.090253
11430-49	SL007518	E3 ubiquitin-protein ligase DTX1	DTX1	Q86Y01	1840	DTX1	Human	-0.0317905	4.37861e-08	1.75265e-07	0.000319157	3	2	3	0.00812459	0.842768	-0.0608216	0.0796601	0.315658	1.13394e-06	-0.0638709	0.233313	-0.114182	9.64062e-08	-0.0828964	0.183165	0.00406561	0.953689	0.186268	1.60488e-06	-0.123098	8.10869e-22	0.122852	3.55759e-21	0.0357966	0.0212144	0.0346241	1	0	0	0	-0.000576976	0.987631	-0.0192218	0.463152	0.120986	0.0575011	0.089712	0.0258676
11431-235	SL019447	ATP-dependent DNA helicase Q1	RECQ1	P46063	5965	RECQL	Human	-0.0656838	9.02488e-07	3.00239e-06	0.00657823	1	4	4	-0.00592986	0.883618	-0.00503624	0.884171	-0.280808	1.65774e-05	0.0803558	0.139163	-0.0536809	0.0130238	0.0100277	0.873195	-0.0522013	0.462815	-0.265479	5.50866e-12	-0.155802	6.35814e-34	0.0421534	0.00128339	0.0266414	1.75953e-10	9.41644e-10	1.28252e-06	1	1	1	0.0784947	0.0323911	-0.00427766	0.871365	-0.108685	0.0900347	-0.135971	0.000725922
11432-11	SL019453	Polyglutamine-binding protein 1	PQBP1	O60828	10084	PQBP1	Human	-0.0178092	0.0804118	0.112176	1	0	1	1	-0.0365929	0.372259	-0.000826987	0.981197	0.110616	0.0928332	-0.00632543	0.907777	-0.0369886	0.0878293	-0.0912569	0.14621	-0.039647	0.57486	-0.00384752	0.922363	-0.0282334	0.0295344	0.0248982	0.0582668	-0.0105001	0.128535	0.172128	1	1	1	1	0.0521997	0.163278	-0.00811243	0.75975	-0.109443	0.0870133	0.0949045	0.0188396
11433-11	SL019456	Tectonic-2	TECT2	Q96GX1	79867	TCTN2	Human	0.0226012	0.0719947	0.101621	1	1	0	1	0.0605416	0.137561	-0.0185259	0.594942	0.0277707	0.676834	0.0288415	0.59661	0.0140032	0.519021	-0.00515994	0.934519	0.0225179	0.752042	0.0803746	0.0407491	0.0524698	5.18852e-05	0.0165027	0.209422	-0.029247	0.00187826	0.00385653	1	0	1	1	-0.0500329	0.178832	-0.01922	0.469132	-0.0321119	0.615782	-0.0260693	0.519347
11436-6	SL008211	Alpha-internexin	AINX	Q16352	9118	INA	Human	0.000309202	0.165546	0.21338	1	4	1	4	0.10541	0.0086235	-0.0128939	0.710772	0.0893185	0.164624	-0.0158459	0.771146	-0.0725768	0.000722659	-0.0587439	0.344553	-0.0439636	0.534623	0.0990926	0.00799673	0.0605427	1.67252e-06	0.149039	8.88821e-32	-0.0221044	0.00262005	0.00520227	1	2	1	2	-0.0412915	0.266558	-0.026686	0.310621	-0.0055588	0.931143	0.102694	0.00790969
11438-6	SL019476	DnaJ homolog subfamily B member 2	DNJB2	P25686	3300	DNAJB2	Human	-0.0406115	0.0116359	0.0196875	1	0	4	4	-0.00920826	0.820382	0.0253433	0.466853	-0.412286	8.07211e-11	0.082868	0.126811	0.0118266	0.585432	0.063326	0.311224	0.0292684	0.681421	-0.253317	1.83595e-11	-0.113831	5.19576e-19	-0.0555903	1.85113e-05	0.0613842	1.35902e-20	2.30882e-19	9.90588e-17	2	1	2	0.140165	0.000139103	0.0242916	0.359377	-0.0383449	0.550751	-0.147564	0.000190516
11439-88	SL019482	Rhophilin-2	RHPN2	Q8IUC4	85415	RHPN2	Human	-0.0494964	1.4559e-06	4.71648e-06	0.0106121	3	1	3	-0.0425536	0.297521	-0.0433622	0.216845	0.167212	0.0107747	-0.0767332	0.155475	-0.144225	2.29293e-11	0.0128473	0.837696	-0.00377332	0.957978	0.16647	2.13418e-05	0.0251862	0.0519438	0.0905488	4.77655e-12	-0.00674036	0.03426	0.0530193	1	0	1	1	-0.0210432	0.575437	-0.0596858	0.024074	0.0561698	0.380978	0.0613615	0.129392
11440-58	SL004268	Suppressor of cytokine signaling 3	SOCS-3	O14543	9021	SOCS3	Human	0.0011577	0.596465	0.648159	1	1	2	2	0.120012	0.00313771	-0.0199527	0.569576	-0.158313	0.0166784	-0.0229678	0.670606	0.0182516	0.39876	-0.189743	0.00218854	-0.0528397	0.46115	-0.0265915	0.500585	-0.0364718	0.00478949	0.0179434	0.171238	-0.0226321	0.604049	0.661893	1	0	0	0	-0.0606568	0.105107	0.00701283	0.790788	-0.0750768	0.244821	-0.0132924	0.741916
11441-11	SL007082	Glycogen phosphorylase, liver form	PYGL	P06737	5836	PYGL	Human	-0.0756212	3.00015e-07	1.06674e-06	0.00218681	0	4	4	-0.0791077	0.0501386	0.0182363	0.601228	-0.481083	9.06814e-15	0.0648585	0.232967	-0.0238395	0.265437	0.0351924	0.574161	-0.00742105	0.917671	-0.276313	9.87491e-14	-0.133905	2.71808e-26	-0.0650875	3.91168e-07	0.0448691	8.61462e-14	6.1864e-13	6.2792e-10	2	1	2	0.112572	0.00230971	-0.00950239	0.717078	-0.0349115	0.588205	-0.170858	1.32068e-05
11442-1	SL025837	Delta and Notch-like epidermal growth factor-related receptor:Cytoplasmic domain	DNER:CD	Q8NFT8	92737	DNER	Human	-0.00610227	0.381337	0.442043	1	0	0	0	0.0654903	0.107828	0.00331962	0.924668	-0.018846	0.775555	-0.0744122	0.171538	-0.0425139	0.050273	0.031525	0.613661	-0.027101	0.703826	0.0707385	0.0736592	0.0206452	0.111824	0.0096069	0.465481	-0.0088114	0.138441	0.183874	1	0	0	0	-0.0313379	0.403702	0.00729911	0.783629	0.0124619	0.847276	0.0445529	0.271878
11444-49	SL019460	DNA-directed RNA polymerase III subunit RPC6	RPC6	Q9H1D9	10621	POLR3F	Human	0.0577292	1.08003e-07	4.09164e-07	0.000787231	3	0	3	0.0501379	0.218552	0.00627504	0.858114	0.0143487	0.828935	-0.0121223	0.824006	0.0877245	5.31035e-05	-0.0616735	0.32514	-0.034133	0.632385	0.122838	0.0016731	0.0789158	9.64618e-10	0.0269467	0.0396599	0.00907793	0.762758	0.804135	1	0	0	0	-0.0250486	0.503336	0.0563733	0.0339205	0.107703	0.0947524	-0.0136999	0.734265
11448-34	SL016433	Galactokinase	GALK1	P51570	2584	GALK1	Human	-0.0443689	0.00307779	0.00585439	1	0	4	4	0.0706229	0.0931374	0.0333155	0.336637	-0.494213	1.4471e-15	0.123599	0.0227858	-0.00092183	0.966293	0.0437605	0.483686	-0.053081	0.451299	-0.28784	2.98359e-14	-0.128395	6.04523e-24	-0.0531129	3.95773e-05	0.0345695	2.27233e-05	6.79369e-05	0.16563	2	1	2	0.17326	2.05318e-06	0.0103567	0.697228	-0.00389423	0.95157	-0.184604	3.37625e-06
11449-22	SL008129	F-actin-capping protein subunit alpha-1	CAZA1	P52907	829	CAPZA1	Human	-0.00456897	0.0088144	0.0153045	1	1	3	3	-0.0208607	0.608568	0.0202574	0.560399	-0.507433	1.91645e-16	0.162346	0.00268281	0.106376	8.37661e-07	0.100356	0.109694	-0.0054281	0.938866	-0.30952	2.14973e-16	-0.000445712	0.972386	-0.120655	1.31771e-20	0.00170675	0.0159957	0.0268771	1	1	1	1	0.067852	0.0666773	-0.0165693	0.529234	-0.0403575	0.52828	-0.205347	2.07749e-07
11450-110	SL004901	Protein disulfide-isomerase	Protein disulfide-isomerase	P07237	5034	P4HB	Human	-0.112814	3.09396e-16	3.21252e-15	2.25519e-12	0	5	5	-0.0355353	0.382977	-0.0807085	0.0197385	-0.364177	1.53107e-08	-0.10722	0.0485043	-0.127766	3.47684e-09	-0.14167	0.0236802	-0.071727	0.304035	-0.0975746	0.0129149	-0.0331884	0.0105608	-0.0580619	1.00561e-05	-0.00882	0.0509362	0.0754315	1	1	0	1	-0.00718418	0.84601	0.0380417	0.152309	-0.154418	0.0136785	-0.0372909	0.355396
11454-87	SL012996	Eukaryotic translation initiation factor 3 subunit G	EIF3G	O75821	8666	EIF3G	Human	-0.050106	0.00411463	0.00764115	1	0	4	4	-0.0907372	0.0246578	0.0731363	0.0337628	-0.49708	4.81099e-16	0.0840052	0.122005	0.0221467	0.302905	0.0993998	0.112965	-0.0255164	0.719878	-0.302026	1.3439e-15	-0.134327	4.74772e-26	-0.0619753	1.65503e-06	0.0658123	3.12394e-24	9.77269e-23	2.27704e-20	2	1	2	0.169074	3.28359e-06	0.01811	0.487935	-0.0682466	0.288093	-0.176884	8.48754e-06
11456-2	SL019448	Melanoma-associated antigen B10	MAGBA	Q96LZ2	139422	MAGEB10	Human	-0.0304199	0.000346373	0.000780194	1	1	2	2	-0.0593826	0.143738	0.0323187	0.357008	0.161854	0.0144919	0.0265109	0.626786	-0.0772833	0.00031663	-0.0365859	0.56039	-0.0359669	0.609711	0.0244742	0.531073	-0.0593259	4.46494e-06	0.00496127	0.705365	-0.000765717	0.968987	0.973443	1	0	0	0	-0.00788542	0.833223	-0.00114853	0.965002	-0.0458509	0.474202	0.0841314	0.036408
11457-53	SL014942	UDP-glucose 4-epimerase	GALE	Q14376	2582	GALE	Human	0.0331051	0.0855063	0.118445	1	1	1	1	0.0240862	0.551794	-0.00503171	0.885472	0.177932	0.0067203	-0.047137	0.385776	0.028101	0.191143	0.0424902	0.495264	0.19887	0.00386824	0.0766827	0.0502678	-0.0411218	0.00145782	0.024186	0.0649417	0.0100748	0.206814	0.26135	1	0	0	0	0.0121501	0.743184	-0.00539446	0.837401	-0.0365572	0.567056	0.0645364	0.10838
11458-30	SL016460	Poly(rC)-binding protein 1	PCBP1	Q15365	5093	PCBP1	Human	-0.101399	6.89264e-15	6.13437e-14	5.02405e-11	1	6	6	-0.21231	7.61635e-08	0.12582	0.00028399	-0.438902	2.04137e-12	0.104725	0.0527925	-0.0721586	0.000772328	0.0609363	0.329719	-0.0268265	0.706435	-0.303514	6.31333e-16	-0.202805	5.97471e-60	-0.0495733	9.4827e-05	0.084383	8.91666e-30	7.47052e-28	6.49936e-26	2	1	2	0.257305	1.18636e-12	0.00369258	0.888393	-0.0459418	0.474758	-0.205063	2.0603e-07
11459-81	SL007290	RNA polymerase II elongation factor ELL	ELL	P55199	8178	ELL	Human	-0.0552657	2.34527e-09	1.1173e-08	1.70947e-05	3	1	3	-0.0528625	0.195157	-0.012183	0.726934	0.204236	0.00187499	-0.0640317	0.236995	-0.166764	5.20615e-15	0.00668104	0.913956	0.0590555	0.404135	0.182231	2.48664e-06	-0.00310611	0.809542	0.0688245	1.28741e-07	-0.0075477	0.032225	0.0502006	1	0	1	1	-0.0257506	0.488498	-0.00979816	0.708555	0.046428	0.467897	0.0838315	0.0367481
11462-8	SL011160	RNA binding protein fox-1 homolog 2	RBM9	O43251	23543	RBFOX2	Human	0.0919546	8.01665e-17	8.93477e-16	5.84334e-13	4	0	4	0.0931524	0.0189935	0.0290948	0.40186	0.109816	0.0826944	0.0329849	0.538986	0.110517	8.41795e-08	-0.0627996	0.311423	-0.0012926	0.985131	0.169896	3.02453e-06	0.10265	5.64975e-17	0.104198	4.03962e-17	0.00455233	0.467471	0.531575	1	1	0	1	-0.0519115	0.162022	0.0210388	0.407867	0.0507426	0.429245	0.138035	0.000303153
11464-9	SL013813	Transcription factor RelB	RELB	Q01201	5971	RELB	Human	-0.0304671	0.000135905	0.000328343	0.990611	3	1	3	-0.0772352	0.0572612	-0.0339044	0.330261	0.352256	5.05212e-08	-0.0976262	0.0708181	-0.111071	2.55262e-07	0.00540604	0.931281	0.000121095	0.998623	0.150684	0.000105076	-0.00133166	0.918093	0.0572665	1.26209e-05	-0.0301161	2.14956e-05	6.45576e-05	0.156681	0	1	1	-0.0490055	0.187018	-0.0310598	0.2386	0.00187747	0.976609	0.0756258	0.0597025
11465-4	SL019454	Probable G-protein coupled receptor 135	GP135	Q8IZ08	64582	GPR135	Human	-0.00463583	0.328371	0.388249	1	3	0	3	0.00285072	0.944338	-0.0325721	0.352435	0.162196	0.0148547	-0.0914953	0.0928822	-0.0447901	0.0389853	0.0192523	0.757225	0.0299419	0.672616	0.0978395	0.0131802	0.0193088	0.13642	0.0397111	0.00250991	-0.0173752	0.127444	0.170793	1	0	0	0	-0.0362575	0.333657	-0.0147324	0.578139	-0.0522831	0.416223	0.0414887	0.306148
11468-15	SL019467	Probable RNA-binding protein 19	RBM19	Q9Y4C8	9904	RBM19	Human	0.0818221	1.80189e-10	9.85293e-10	1.3134e-06	2	0	2	0.139127	0.000620693	0.02893	0.410461	0.103996	0.117612	-0.0520649	0.339894	0.113661	1.47357e-07	0.000699865	0.99108	-0.127843	0.0740446	0.081447	0.0369993	0.022567	0.0800619	-0.00120659	0.926459	-0.0270403	0.00179906	0.00370434	1	0	1	1	-0.0392106	0.297242	0.0126414	0.634145	-0.0403648	0.532066	0.0874013	0.0288208
11476-43	SL009023	Vacuolar protein sorting-associated protein 4A	VPS4A	Q9UN37	27183	VPS4A	Human	-0.123364	3.04687e-21	5.39045e-20	2.22087e-17	0	4	4	-0.0657889	0.10124	0.0282626	0.416624	-0.521126	2.32893e-17	0.0821016	0.131012	-0.14174	2.95289e-11	0.0767755	0.219269	-0.0369166	0.601396	-0.279635	8.78454e-14	-0.117254	9.79163e-21	-0.0247154	0.0530122	0.0595211	2.40664e-20	3.85539e-19	1.7542e-16	2	1	2	0.176807	1.37235e-06	-0.0185624	0.479137	-0.0522311	0.415391	-0.190032	1.37924e-06
11480-1	SL006130	Aldehyde dehydrogenase, dimeric NADP-preferring	Aldehyde dehydrogenase, class 3	P30838	218	ALDH3A1	Human	0.0650975	1.24077e-08	5.35145e-08	9.04394e-05	3	0	3	0.0476481	0.243691	0.0144226	0.680848	0.0393747	0.554987	-0.0362436	0.505984	0.0985449	5.53885e-06	-0.0268951	0.666616	0.0213969	0.764408	0.119702	0.0023398	0.065257	4.30347e-07	0.0205164	0.11728	-0.00824588	0.00247117	0.00494437	1	0	1	1	0.00936893	0.802273	-0.00178569	0.946493	0.0280599	0.663156	0.0631934	0.118996
11481-25	SL007547	Hepatitis A virus cellular receptor 2	TIMD3	Q8TDQ0	84868	HAVCR2	Human	0.0184728	0.00867793	0.0150999	1	1	1	1	0.0197557	0.629248	-0.0113393	0.74657	-0.178516	0.00681739	-0.0610417	0.265935	0.0660876	0.0024025	0.034025	0.585335	-0.164505	0.0201011	0.0242169	0.542138	0.014872	0.252231	0.0133634	0.310081	0.00896952	0.0685798	0.0985369	1	1	0	1	0.0284308	0.448014	0.00952155	0.720909	-0.0215047	0.734828	-0.0236724	0.560609
11486-26	SL019479	Zinc finger protein 174	ZN174	Q15697	7727	ZNF174	Human	0.0346447	0.0422049	0.0628402	1	3	0	3	0.0626152	0.125274	0.0385154	0.273066	0.205867	0.00173926	-0.0616657	0.258296	-0.000809157	0.970314	-0.0250806	0.689006	0.0380886	0.594	0.0710501	0.0703792	0.0440733	0.000678737	0.0399479	0.00237309	-0.0173693	0.102472	0.141061	1	0	0	0	-0.0590112	0.115216	-0.00616556	0.816654	-0.03392	0.600954	0.0893759	0.0266224
11487-4	SL010384	Testican-1	Testican-1	Q08629	6695	SPOCK1	Human	0.0637191	2.91135e-06	9.04169e-06	0.0212208	4	0	4	0.111198	0.00624559	0.00830982	0.81291	0.0979965	0.137415	0.0460057	0.397708	0.0661739	0.00227421	0.012076	0.845957	0.00343199	0.961885	0.15695	6.47318e-05	0.0294549	0.0227862	0.0266394	0.0421593	-0.0137567	0.0598205	0.0873111	1	0	1	1	-0.00206496	0.956072	-0.00318519	0.904484	-0.0426209	0.50649	0.0475485	0.240303
11490-42	SL019457	Ubiquitin-like protein 4A	UBL4A	P11441	8266	UBL4A	Human	-0.0633833	3.05318e-05	8.15487e-05	0.222546	0	4	4	0.00421742	0.917328	0.027528	0.430066	-0.496988	8.21453e-16	0.10941	0.0456604	-0.0271277	0.210294	0.0453311	0.470117	-0.0753296	0.287934	-0.27534	2.84917e-13	-0.0975328	2.301e-14	-0.0553228	1.99013e-05	0.0375072	3.26929e-10	1.69126e-09	2.38299e-06	2	1	2	0.149881	4.8547e-05	-0.0085878	0.745589	-0.0768098	0.231898	-0.18055	4.79856e-06
11493-169	SL019474	Dynein light chain 2, cytoplasmic	DYL2	Q96FJ2	140735	DYNLL2	Human	-0.0907681	1.27205e-12	8.71424e-12	9.27195e-09	0	5	5	-0.0871971	0.0302447	0.0730333	0.0362115	-0.49142	2.71916e-15	0.123392	0.023203	-0.0632601	0.0033316	0.101393	0.103792	-0.001399	0.984358	-0.309143	1.08071e-16	-0.175837	1.10549e-44	-0.0927289	3.57464e-13	0.0540823	3.48512e-16	3.19133e-15	2.5403e-12	2	1	2	0.175943	1.78767e-06	0.0025571	0.92274	-0.0535933	0.404553	-0.19682	5.64599e-07
11494-4	SL019480	RNA polymerase II elongation factor ELL2	ELL2	O00472	22936	ELL2	Human	0.0292803	0.0885037	0.121994	1	3	0	3	0.00183366	0.963969	-0.0196394	0.571456	0.290384	8.47418e-06	-0.113512	0.0366076	0.00854184	0.691946	-0.0599661	0.337045	0.0297516	0.678073	0.139303	0.000302807	0.0464562	0.000277907	0.0127602	0.325119	-0.00784078	0.00421601	0.00806151	1	0	1	1	-0.0364265	0.323579	0.0209402	0.427566	0.120226	0.0617192	0.082498	0.0384978
11510-31	SL005699	Apolipoprotein L1	Apo L1	O14791	8542	APOL1	Human	0.0335938	9.37911e-05	0.000233644	0.683643	2	0	2	0.0286135	0.476209	-0.0408542	0.202228	-0.0503258	0.414844	-0.01586	0.757447	0.0795368	0.000126487	-0.0500314	0.398964	-0.0175997	0.79839	0.0137686	0.71324	0.0681295	3.19902e-08	0.00234053	0.851075	-0.022361	0.101955	0.140376	1	0	0	0	-0.0527593	0.119238	-0.0219158	0.381478	-0.0429339	0.489545	-0.0425584	0.270884
11510-51	SL005699	Apolipoprotein L1	Apo L1	O14791	8542	APOL1	Human	0.00508362	0.490813	0.547778	1	1	0	1	0.014693	0.711749	-0.0967469	0.00300502	0.0730522	0.2492	0.0107551	0.835882	0.0157328	0.442559	-0.0305702	0.607588	0.040056	0.557458	0.0262885	0.480494	0.0381862	0.00196138	0.00688154	0.581481	-0.0222657	0.0438559	0.0659105	1	0	1	1	-0.112463	0.0011999	-0.0142246	0.56912	0.0320327	0.603582	-0.0481764	0.207863
11513-92	SL002722	ADP-ribosyl cyclase/cyclic ADP-ribose hydrolase 1	CD38	P28907	952	CD38	Human	-0.00268577	0.860487	0.884639	1	2	0	2	-0.0405469	0.321416	-0.0565568	0.106517	0.0981383	0.139389	-0.0640636	0.239695	-0.0142883	0.510456	0.0728059	0.244891	-0.0679592	0.3435	0.119125	0.00234867	0.0145435	0.260362	0.0549179	2.69522e-05	-0.0310012	0.00414718	0.00794658	1	0	1	1	-0.0399565	0.285539	-0.0307713	0.244422	-0.0707154	0.272036	0.0547214	0.174894
11514-196	SL004557	CD59 glycoprotein	CD59	P13987	966	CD59	Human	-0.0115907	0.000305965	0.000696931	1	4	1	4	-0.0480118	0.227651	0.0265542	0.437557	0.178216	0.00638227	-0.058416	0.275054	-0.100302	1.34002e-06	0.015255	0.802196	-0.014773	0.831665	0.177465	9.51376e-07	0.115143	5.92851e-21	0.135011	1.12733e-27	-2.20655e-05	0.196941	0.250743	1	1	1	1	-0.0288611	0.426358	0.00847169	0.739567	0.051674	0.410921	0.0984702	0.00960694
11516-7	SL006131	Fatty acid-binding protein, liver	FABPL	P07148	2168	FABP1	Human	-0.0568834	1.15609e-08	5.00401e-08	8.42675e-05	2	1	2	-0.0325958	0.423006	0.0129363	0.706103	0.108344	0.102533	0.0180256	0.740237	-0.167336	8.23811e-15	-0.0122582	0.844244	0.108492	0.127518	0.108089	0.0060644	0.0151673	0.230332	0.0730338	1.05766e-08	-0.0242661	0.0592405	0.0865859	1	0	0	0	-0.0596496	0.101847	0.00218669	0.934219	-0.0648064	0.312495	0.0482825	0.233276
11530-37	SL010978	Porphobilinogen deaminase	HEM3	P08397	3145	HMBS	Human	-0.0658097	2.03004e-15	1.91919e-14	1.4797e-11	2	2	2	-0.0561926	0.164812	-0.0223214	0.519146	0.399287	2.79127e-10	0.0704016	0.1896	-0.195699	3.15902e-20	-0.00402484	0.948135	0.0374082	0.599176	0.0930953	0.0184537	-0.0286083	0.0264446	-0.00388547	0.765895	0.00186301	0.626503	0.682802	1	0	1	1	-0.111106	0.00252333	-0.00689138	0.793769	0.126744	0.0464717	0.0185735	0.646634
11531-24	SL025872	V-type immunoglobulin domain-containing suppressor of T-cell activation:Cytoplasmic domain	GI24:CD	Q9H7M9	64115	VSIR	Human	-0.0301218	0.296623	0.355724	1	1	4	4	-0.0466238	0.251118	0.0565105	0.101294	-0.48218	1.04187e-14	-0.00036433	0.994632	0.0529271	0.0142241	0.0662938	0.289767	0.00190595	0.978476	-0.278633	1.77481e-13	-0.0936445	1.40956e-13	-0.0733125	1.08426e-08	0.0903609	2.0431e-45	1.14555e-42	1.48921e-41	2	1	2	0.145019	6.63233e-05	0.00475213	0.856811	-0.0285787	0.655099	-0.127031	0.0014337
11534-6	SL019063	Leucine-rich repeat, immunoglobulin-like domain and transmembrane domain-containing protein 3	LRIT3	Q3SXY7	345193	LRIT3	Human	0.0492992	3.6416e-06	1.11481e-05	0.0265436	3	0	3	0.00239379	0.9532	0.0388115	0.268722	0.0577623	0.384894	-0.000986443	0.985479	0.0669485	0.00196994	-0.0106926	0.864267	0.0240417	0.736662	0.0292343	0.456969	0.0689358	9.76598e-08	0.0784605	2.07354e-09	0.0287744	0.80468	0.840182	1	0	0	0	0.00965054	0.796898	0.00264127	0.920788	0.233578	0.000229104	0.00109087	0.978374
11536-9	SL019540	Histone H2A deubiquitinase MYSM1	MYSM1	Q5VVJ2	114803	MYSM1	Human	0.00848786	0.365222	0.425782	1	1	0	1	0.0595777	0.144987	-0.0513275	0.143303	-0.095716	0.1425	-0.0161446	0.767346	0.0203783	0.348019	-0.00889457	0.887763	0.0102512	0.885341	0.0999645	0.0112977	0.0113159	0.383001	-0.0115753	0.378559	0.023032	0.089957	0.1253	1	0	0	0	0.0193279	0.606055	-0.0268779	0.310767	0.0366492	0.566425	0.0791264	0.0505125
11537-12	SL008830	Transferrin receptor protein 2	TFR2	Q9UP52	7036	TFR2	Human	0.00768885	0.93128	0.944629	1	0	1	1	0.0837789	0.0399859	-0.0133011	0.703487	0.0398011	0.549882	-0.0746368	0.170751	-0.00771001	0.721749	-0.105694	0.0900509	0.208802	0.00263216	0.0341524	0.386053	-0.0288761	0.0259292	-0.00583104	0.657323	-0.00381604	0.0139303	0.0237182	1	0	1	1	-0.00710925	0.849331	-0.00976975	0.711687	0.0951265	0.137667	0.0499954	0.216118
11538-216	SL019512	Malonyl-CoA decarboxylase, mitochondrial	DCMC	O95822	23417	MLYCD	Human	-0.0272493	0.254512	0.311004	1	0	4	4	0.0353444	0.386653	0.0309185	0.37642	-0.44516	1.40583e-12	0.0504159	0.354462	0.0176876	0.415619	0.0308103	0.623199	-0.0291844	0.683568	-0.172777	7.49394e-06	-0.0477121	0.000216765	-0.0542861	3.26087e-05	0.0922506	8.7983e-34	1.56417e-31	6.41308e-30	2	0	2	0.117943	0.00148264	-0.0271139	0.306651	0.0125247	0.84587	-0.0543572	0.175493
11539-4	SL008136	ATP synthase subunit f, mitochondrial	ATPK	P56134	9551	ATP5MF	Human	-0.0412946	1.583e-05	4.4175e-05	0.115385	0	2	2	-0.013246	0.745604	-0.0435	0.214801	0.11116	0.0934548	0.00948173	0.861897	-0.078338	0.000240016	-0.0810495	0.194734	0.000658052	0.992651	0.0119919	0.759135	-0.0819229	2.34905e-10	0.00745059	0.570545	-0.00139093	0.530609	0.592828	1	0	0	0	-0.0298034	0.425418	-0.020824	0.42334	-0.000504097	0.993743	-0.0450748	0.261672
11540-37	SL012328	Forkhead box protein O3	FOXO3A	O43524	2309	FOXO3	Human	-0.0574523	0.000767949	0.00162531	1	0	3	3	-0.0192382	0.636275	-0.0042686	0.90291	-0.44884	9.81918e-13	0.0224911	0.679351	-0.0112837	0.602484	-0.0215359	0.730826	0.0352179	0.620249	-0.244732	1.23892e-10	-0.0850656	2.9393e-11	-0.0249099	0.0551695	0.036144	6.8613e-09	3.12518e-08	5.0012e-05	2	1	2	0.132743	0.00033325	-0.0284855	0.282417	-0.0701295	0.273808	-0.105702	0.00787833
11542-11	SL019529	Transmembrane protein 230	TM230	Q96A57	29058	TMEM230	Human	-0.0150955	0.62165	0.671588	1	1	2	2	0.113076	0.0055993	-0.0455595	0.194678	-0.255715	9.95404e-05	0.0457193	0.403621	0.0066495	0.760032	-0.0507558	0.414456	-0.0912483	0.199712	-0.104788	0.00752756	-0.0242295	0.0617378	-0.0012742	0.9228	0.039599	0.000418499	0.000992981	1	1	0	1	0.0463003	0.21725	-0.0131826	0.619776	0.147015	0.0219477	-0.0768722	0.0561314
11543-84	SL006779	LIM domain and actin-binding protein 1	LIMA1	Q9UHB6	51474	LIMA1	Human	-0.0621814	1.35549e-08	5.80845e-08	9.88017e-05	0	3	3	-0.0144001	0.724481	-0.0386418	0.271534	0.00196108	0.976529	0.0150337	0.782739	-0.0963247	7.8781e-06	0.0288007	0.641793	-0.0439511	0.53705	-0.131678	0.000687118	-0.0877602	1.01635e-11	-0.00341645	0.794382	0.0481603	2.75524e-08	1.18204e-07	0.000200829	2	0	2	0.0915889	0.0142796	0.00770038	0.770284	0.0136062	0.832791	-0.00347732	0.931142
11544-39	SL010933	PHD finger protein 3	PHF3	Q92576	23469	PHF3	Human	0.0363287	0.000632383	0.00135612	1	2	0	2	0.0823742	0.0432629	-0.0496273	0.157612	0.0300365	0.64997	0.0651627	0.228446	0.0721671	0.00087501	-0.10904	0.0809875	0.00636549	0.929253	-0.0453172	0.25162	-0.0235125	0.0694964	0.0847717	9.64865e-11	-0.000343818	0.785548	0.823509	1	1	0	1	-0.0129668	0.729465	0.0259859	0.326756	0.0272769	0.67236	0.0156554	0.699304
11545-9	SL004145	Tumor necrosis factor receptor superfamily member 14	HVEM	Q92956	8764	TNFRSF14	Human	0.0105322	0.0860369	0.119089	1	3	2	3	-0.135292	0.000758288	-0.023103	0.507766	0.179683	0.00599339	-0.0210494	0.696612	0.0405154	0.0614955	-0.0409621	0.51201	0.0689254	0.33239	0.156067	7.32657e-05	-0.127122	7.48329e-23	0.0407266	0.00194801	0.0209915	0.48177	0.546046	1	0	0	0	0.00914425	0.80599	-0.0136945	0.605388	0.0785058	0.218713	0.0834293	0.0388569
11546-7	SL007558	Cytoglobin	CYGB	Q8WWM9	114757	CYGB	Human	0.0171474	0.221203	0.274863	1	3	0	3	0.00276348	0.946164	-0.0144334	0.681192	0.148082	0.0246585	0.0882411	0.1047	-0.00739207	0.733627	0.0106054	0.865865	-0.0274599	0.701441	0.084352	0.0323675	0.0641549	7.27923e-07	0.0468688	0.000357274	-0.00229653	0.345537	0.408999	1	1	0	1	-0.0401577	0.284363	-0.00945503	0.722187	0.00687934	0.914993	0.0969005	0.0165591
11547-84	SL019518	Muscle, skeletal receptor tyrosine-protein kinase	MUSK	O15146	4593	MUSK	Human	0.0383191	0.00256841	0.0049428	1	3	0	3	0.0540917	0.185289	-0.0306726	0.382775	0.165805	0.0128086	-0.092488	0.087654	0.0172015	0.427212	0.0909256	0.147419	0.0288814	0.687097	0.0986699	0.0120237	0.139191	4.43044e-27	0.00789209	0.548843	0.0204416	0.308092	0.371371	1	0	0	0	-0.0123724	0.742102	-0.0200615	0.450043	0.113025	0.0774594	0.0628144	0.120662
11548-84	SL007184	M-phase inducer phosphatase 1	MPIP1	P30304	993	CDC25A	Human	0.0858687	1.8754e-12	1.25989e-11	1.36698e-08	3	0	3	0.141162	0.000584889	0.02273	0.516927	0.0322229	0.62764	-0.0508643	0.348858	0.136137	2.91194e-10	0.00119251	0.984713	-0.0205454	0.773187	0.0365201	0.355192	0.0369228	0.00444236	-0.0216666	0.0995783	-0.00517666	0.318731	0.381778	1	0	0	0	0.012787	0.733452	-0.0142741	0.591012	0.0132323	0.836959	0.0223211	0.581554
11549-6	SL007314	Insulin gene enhancer protein ISL-1	ISL1	P61371	3670	ISL1	Human	0.0693791	3.11941e-09	1.46127e-08	2.27374e-05	5	0	5	0.013831	0.735259	-0.0172752	0.622568	0.178164	0.00734136	-0.0627663	0.248573	0.0953564	1.09088e-05	0.0306734	0.623158	-0.0478899	0.501376	0.165064	2.83476e-05	0.0665597	2.69158e-07	0.0715692	4.74843e-08	0.00135875	0.0596632	0.0871165	1	1	1	1	-0.0651253	0.0817014	0.014263	0.59163	0.0949439	0.140385	0.103196	0.0107557
11551-16	SL019534	SWI/SNF-related matrix-associated actin-dependent regulator of chromatin subfamily E member 1-related	HM20B	Q9P0W2	10362	HMG20B	Human	-0.00273881	0.424934	0.485248	1	1	1	1	0.106966	0.00867673	-0.0630778	0.071989	-0.335599	1.8755e-07	-0.0113416	0.832633	0.0286025	0.188456	-0.0159268	0.799871	0.0331809	0.641718	0.0234006	0.552185	-0.0088886	0.493001	0.0209602	0.110793	0.0106068	0.134798	0.179492	1	0	0	0	0.0214459	0.566674	0.0221738	0.404668	-0.0402586	0.531213	0.0176725	0.661392
11556-19	SL015077	ADP-ribosylation factor GTPase-activating protein 1	ARFG1	Q8N6T3	55738	ARFGAP1	Human	0.00193816	0.470082	0.529001	1	3	1	3	0.0581875	0.153746	-0.0903637	0.00960241	0.223907	0.000587203	-0.0684408	0.200684	-0.0476198	0.0260436	0.0289684	0.639088	0.142078	0.0361062	0.097875	0.0119319	0.0011832	0.9268	0.0982643	4.85929e-14	-0.00560586	0.826759	0.858317	1	0	0	0	-0.0329582	0.378916	-0.0287341	0.271042	-0.0424851	0.50069	0.0415093	0.299185
11557-3	SL007679	E3 ubiquitin-protein ligase SMURF1	SMUF1	Q9HCE7	57154	SMURF1	Human	0.0256591	0.0469572	0.0690202	1	1	0	1	0.07892	0.0529295	-0.0386353	0.270169	0.0241171	0.717097	0.091064	0.0931365	0.0291666	0.177596	0.0601845	0.337787	0.0480648	0.502568	-0.00305651	0.938258	0.0154209	0.23337	0.0319234	0.0148855	0.0159263	0.00894743	0.0159574	1	1	0	1	-0.00613685	0.869985	0.0553987	0.0365361	-0.000209038	0.997433	-0.00828393	0.837672
11560-76	SL007428	Nuclear factor of activated T-cells, cytoplasmic 4	NFAC4	Q14934	4776	NFATC4	Human	0.0195984	0.137353	0.181076	1	3	0	3	0.0634815	0.120513	-0.0364885	0.294778	0.0665649	0.317689	-0.0194058	0.720646	0.00128605	0.952741	0.0256412	0.682231	-0.0363959	0.606505	0.111648	0.00453906	0.0577281	8.06892e-06	0.0337776	0.0100149	-0.035638	3.69568e-06	1.23738e-05	0.0269378	0	1	1	-0.0356318	0.34027	0.0175017	0.508977	-0.0131553	0.837503	0.0220977	0.585021
11562-9	SL014854	DNA polymerase epsilon subunit 2	DPOE2	P56282	5427	POLE2	Human	0.0431857	0.00014109	0.00033968	1	3	0	3	0.0642785	0.114417	0.0243778	0.487445	-0.0351998	0.597226	-0.0245072	0.653562	0.0512611	0.0182711	-0.0123267	0.84424	-0.0357441	0.615148	0.139674	0.000342289	0.0641166	6.97572e-07	0.0193522	0.139854	0.00571811	0.482069	0.546299	1	0	0	0	0.00847307	0.821282	0.0475651	0.0734224	0.00539481	0.933138	0.0692797	0.0858274
11563-51	SL025998	Synaptotagmin-like protein 4:Ca2+-dependent membrane-targeting module 2	SYTL4:C2 2	Q96C24	94121	SYTL4	Human	-0.0272207	0.000571509	0.00123601	1	1	2	2	0.0641002	0.113293	-0.0738208	0.0348454	0.120117	0.0645622	0.013411	0.805926	-0.0850882	6.77326e-05	0.0568312	0.358071	0.0240273	0.730709	0.0600745	0.125546	-0.0657961	3.36167e-07	0.0616915	2.43959e-06	0.013095	0.0341089	0.0528191	1	1	0	1	9.18012e-05	0.998041	-0.0393779	0.131411	-0.0411644	0.516287	0.0677505	0.0930376
11565-58	SL019525	Zinc finger protein 23	ZNF23	P17027	7571	ZNF23	Human	0.0396663	0.000948	0.00197371	1	3	0	3	0.0379874	0.3508	-0.0360674	0.304261	0.0257622	0.699328	-0.0597914	0.270184	0.0414453	0.0563649	0.0483417	0.440409	0.245146	0.000408149	0.157823	5.8848e-05	0.0420862	0.00116989	0.0735241	2.14578e-08	-0.0145977	0.0345976	0.053451	1	0	1	1	-0.0925248	0.0132965	0.0222912	0.401509	0.07207	0.262931	0.0182841	0.649995
11566-48	SL009148	Keratin, type II cytoskeletal 72	Keratin 72	Q14CN4	140807	KRT72	Human	0.0539807	3.05011e-06	9.44847e-06	0.0222322	4	0	4	0.0786283	0.0544936	0.00534077	0.878474	0.0860887	0.194618	-0.0630996	0.247312	0.0586473	0.00693627	-0.0746707	0.233224	0.0483527	0.499788	0.0881781	0.0242796	0.0860618	2.76312e-11	0.0574384	1.17421e-05	0.00370925	0.838468	0.866825	1	0	0	0	0.022361	0.549163	0.0265411	0.317869	-0.0167644	0.794647	0.0569424	0.158161
11567-23	SL019535	Zinc finger protein 10	ZNF10	P21506	7556	ZNF10	Human	0.055299	5.88502e-08	2.30623e-07	0.000428959	3	0	3	0.0934341	0.0217262	0.000741232	0.983151	-0.118277	0.0751273	0.0408149	0.453327	0.102918	1.97268e-06	-0.10594	0.0899343	-0.074709	0.296133	0.0939853	0.0162337	0.0460498	0.000375309	0.0231886	0.0772954	-0.00143373	0.739742	0.783945	1	0	0	0	-0.0699921	0.0616323	0.0759031	0.0041568	0.00477816	0.940975	0.0730294	0.0694699
11568-2	SL007323	Peptidyl-prolyl cis-trans isomerase FKBP1B	FKB1B	P68106	2281	FKBP1B	Human	-0.0133165	0.0333887	0.0510425	1	1	4	4	-0.0203195	0.617189	0.0186133	0.593734	-0.473364	2.72119e-14	0.0507055	0.352229	0.100673	3.30191e-06	0.066561	0.28732	-0.0271558	0.706699	-0.257378	1.94277e-11	-0.035893	0.00557658	-0.235572	2.57124e-74	0.0285643	0.00478976	0.00905174	1	1	2	2	0.0863218	0.0198483	-0.0143416	0.587629	0.0828965	0.197622	-0.12568	0.001717
11570-94	SL019514	B-cell receptor-associated protein 29	BAP29	Q9UHQ4	55973	BCAP29	Human	-0.019694	0.00819459	0.0143617	1	3	1	3	-0.0506908	0.214745	0.0216963	0.536473	0.248168	0.000136263	0.0452989	0.402484	-0.0967761	7.36837e-06	-0.0213572	0.733867	-0.075225	0.292303	0.136492	0.000557001	0.0266072	0.0401937	0.0482979	0.000237212	-0.00926217	0.0179269	0.0297381	1	1	1	1	0.0256396	0.492191	-0.0275468	0.294934	-0.0274657	0.66911	0.123359	0.00228964
11571-75	SL025943	NKG2-E type II integral membrane protein:Isoform E, Extracellular domain	NKG2E:ECD	Q07444	3823	KLRC3	Human	0.0801038	9.71254e-15	8.47841e-14	7.07947e-11	3	0	3	0.012554	0.758585	0.00760187	0.828591	0.0563133	0.395537	0.00350117	0.948788	0.145647	1.66888e-11	-0.0548751	0.380554	-0.0720948	0.313228	0.058572	0.139706	0.0853004	3.84776e-11	0.0632698	1.34578e-06	0.00775214	0.618754	0.676177	1	0	0	0	0.074002	0.0483315	-0.0475651	0.0734377	-0.0374922	0.558082	0.0333411	0.411378
11572-4	SL010968	Dynamin-2	DYN2	P50570	1785	DNM2	Human	-0.145883	6.92733e-32	4.80888e-30	5.04933e-28	0	6	6	-0.107178	0.0075882	0.0693156	0.0459089	-0.540949	7.76418e-19	0.0895747	0.0985493	-0.180833	1.30309e-17	0.0807904	0.195499	-0.0314114	0.657506	-0.299263	1.2357e-15	-0.140258	2.25608e-29	-0.0598018	2.36796e-06	0.0647759	7.95005e-24	2.29952e-22	5.79479e-20	2	1	2	0.175094	1.71229e-06	-0.012279	0.639449	-0.0452206	0.48094	-0.195142	7.28177e-07
11573-3	SL017909	Serine/arginine-rich splicing factor 6	SRSF6	Q13247	6431	SRSF6	Human	0.0842563	1.94137e-15	1.84734e-14	1.41506e-11	5	0	5	0.102983	0.0103815	-0.0836806	0.0157092	0.122961	0.0606922	-0.0577492	0.288204	0.147074	4.18929e-12	-0.180843	0.00307469	0.0280515	0.687012	0.106779	0.0054909	0.063484	3.78609e-07	0.0824798	6.38142e-11	-0.0271741	0.000624652	0.00142462	1	1	2	2	-0.118646	0.00129242	0.00473501	0.856768	0.0313518	0.6216	0.101768	0.0102396
11582-63	SL007975	DnaJ homolog subfamily A member 2	DNJA2	O60884	10294	DNAJA2	Human	-0.0439351	0.00454576	0.00837565	1	0	4	4	-0.0043539	0.91494	0.0495082	0.155168	-0.436933	4.73731e-12	0.0448935	0.408832	-0.00855556	0.692779	0.0660409	0.292325	0.01218	0.86334	-0.201706	1.52881e-07	-0.0881865	4.48291e-12	-0.0607402	2.5859e-06	0.0786778	4.0924e-31	4.45216e-29	2.98295e-27	2	1	2	0.1611	1.13667e-05	-0.0112909	0.668637	-0.00967727	0.880466	-0.135287	0.000700334
11586-2	SL025923	Leucine-rich repeat neuronal protein 1:Extracellular domain	LRRN1:ECD	Q6UXK5	57633	LRRN1	Human	0.0703856	4.16664e-10	2.18494e-09	3.03706e-06	4	0	4	0.0826209	0.0428257	-0.0205169	0.555631	0.153205	0.019532	-0.0372901	0.495139	0.0959161	9.46488e-06	-0.0980898	0.116186	0.0201736	0.777052	0.0480162	0.223306	0.112164	3.74847e-18	0.0477389	0.000268618	-0.0277438	0.00501359	0.0094478	1	0	2	2	-0.0991785	0.00668148	-0.0164618	0.53373	-0.0318968	0.618119	0.0274344	0.498311
11587-5	SL019521	MAX gene-associated protein	MGAP	Q8IWI9	23269	MGA	Human	0.0196141	0.171321	0.219891	1	0	0	0	0.0681735	0.0951715	-0.0553768	0.111394	0.0953897	0.139839	-0.0495632	0.361326	0.0309405	0.149894	-0.0356802	0.571479	-0.0831074	0.244985	0.0395157	0.317254	-0.0106199	0.41217	-0.00202424	0.877434	0.00493098	0.507266	0.570508	1	0	0	0	0.0179956	0.629639	-0.028581	0.276171	-0.0484146	0.451966	-0.0223941	0.580196
11590-5	SL019537	Probable RNA-binding protein 23	RBM23	Q86U06	55147	RBM23	Human	0.0307149	0.0124771	0.0209745	1	2	0	2	0.0797343	0.0495636	-0.0764182	0.0291697	0.171272	0.00877976	0.00692139	0.89842	0.0263281	0.225109	-0.0538782	0.389073	0.0559933	0.432228	0.0165187	0.672934	-0.0153415	0.23165	0.157862	1.43783e-34	-0.0521135	7.80113e-05	0.000213368	0.568624	1	2	2	-0.108616	0.00370561	-0.00123314	0.962935	-0.129145	0.0441195	0.0486027	0.225662
11591-43	SL007011	Protein regulator of cytokinesis 1	PRC1	O43663	9055	PRC1	Human	0.0417303	0.00125974	0.00255488	1	2	0	2	0.0883043	0.0294811	-0.0052694	0.880706	0.134671	0.0415309	-0.0340669	0.532621	0.0444856	0.040206	-0.0702458	0.260909	-0.0218767	0.758384	0.0194292	0.620873	0.0375964	0.00367469	0.0284823	0.0299232	-0.00876949	0.00287027	0.00566055	1	1	2	2	-0.0890969	0.0172052	0.010268	0.698432	0.102148	0.110992	0.113581	0.00469216
11592-1	SL011997	ELAV-like protein 1	ELAV1	Q15717	1994	ELAVL1	Human	-0.0612017	7.35704e-06	2.16932e-05	0.0536255	0	4	4	0.0468912	0.24944	0.00659365	0.850827	-0.383995	2.0764e-09	0.0761195	0.162549	-0.0632911	0.00350851	0.0374252	0.549928	0.0214565	0.763834	-0.214452	2.31285e-08	-0.0946197	1.848e-13	0.0119631	0.360118	0.0208205	0.00270844	0.00536172	1	2	0	2	0.122917	0.00096875	-0.000940814	0.971763	-0.0672568	0.295329	-0.0819071	0.0411179
11593-21	SL003188	C-X-C motif chemokine 9	MIG	Q07325	4283	CXCL9	Human	0.0945473	8.65907e-13	6.02252e-12	6.3116e-09	4	0	4	0.150353	0.000171799	0.0672408	0.0553507	0.110367	0.0948721	0.0343726	0.528443	0.0900109	3.2681e-05	-0.0105514	0.866186	0.0516821	0.472203	0.207101	1.09399e-07	0.0975664	2.9869e-14	0.0104713	0.422345	0.00813563	0.201139	0.255463	1	0	1	1	-0.0439376	0.238678	0.0493428	0.0627931	0.114547	0.0756092	0.090809	0.0248826
11596-47	SL019527	Zinc finger protein 75D	ZN75D	P51815	7626	ZNF75D	Human	0.0552344	6.46764e-07	2.19677e-06	0.00471426	5	0	5	0.15805	8.6544e-05	0.031047	0.376889	-0.083796	0.202733	-0.0110776	0.839062	0.0501775	0.0208193	-0.105896	0.0906093	0.0935183	0.189694	0.0972818	0.0131466	0.0951251	1.71685e-13	0.0747487	1.13734e-08	-0.0101671	0.0288131	0.0453801	1	0	1	1	-0.0439709	0.24204	0.0125582	0.636641	0.0419518	0.513463	0.0540119	0.180484
11601-26	SL019516	ATP-dependent RNA helicase DHX8	DHX8	Q14562	1659	DHX8	Human	0.0535212	5.70072e-07	1.95174e-06	0.00415525	3	0	3	0.0413052	0.311569	-0.0344461	0.324952	0.0445716	0.496673	-0.00702531	0.897374	0.0979002	6.51381e-06	-0.0758667	0.224183	-0.0340617	0.636307	0.0876484	0.0258881	0.0197328	0.126211	0.067063	2.79296e-07	-0.0350977	0.00319825	0.00625442	1	2	2	2	-0.108324	0.00365316	0.00465838	0.860951	-0.0382441	0.55475	0.0962054	0.0172076
11602-12	SL025824	Copine-1:Von Willebrand factor type A domain	CPNE1:VWFA	Q99829	8904	CPNE1	Human	-0.0669594	1.64329e-11	1.00318e-10	1.1978e-07	2	2	2	-0.0920016	0.021456	-0.083535	0.0166666	0.216031	0.000937609	-0.000899942	0.986899	-0.148025	4.03248e-12	0.0632286	0.30871	0.101018	0.152193	0.0758041	0.0548362	-0.0453041	0.000459453	0.0541849	3.60515e-05	-0.00873615	0.562104	0.622576	1	0	0	0	-0.0489937	0.189232	-0.034982	0.184126	0.0107525	0.866776	0.0254549	0.529938
11606-22	SL019538	DnaJ homolog subfamily B member 6	DNJB6	O75190	10049	DNAJB6	Human	-0.0686774	3.36329e-07	1.18774e-06	0.0024515	0	5	5	0.00922765	0.820507	0.0356142	0.30754	-0.444843	1.69105e-12	0.0881408	0.104353	-0.0648016	0.00280069	0.0685103	0.272076	0.0396103	0.580252	-0.224221	2.301e-09	-0.0854871	2.47189e-11	-0.0494808	0.000140127	0.0601009	1.38682e-15	1.17953e-14	1.01086e-11	2	1	2	0.144313	9.60231e-05	0.00405516	0.878772	-0.0218115	0.734995	-0.0951093	0.0158331
11607-15	SL016389	Bromodomain-containing protein 1	BRD1	O95696	23774	BRD1	Human	0.0433765	9.23592e-05	0.000230156	0.673206	3	0	3	0.111544	0.00602894	-0.0302417	0.388705	0.0744183	0.263732	0.0149921	0.78307	0.0404364	0.0624642	-0.101447	0.105057	0.0485321	0.495434	0.0323759	0.411132	0.0884137	6.80765e-12	0.0796346	1.06836e-09	-0.0080706	0.135427	0.180165	1	0	0	0	-0.0842348	0.0242961	0.0397485	0.134511	0.0703211	0.275294	0.0424788	0.293763
11608-5	SL019511	Microtubule-associated proteins 1A/1B light chain 3B	MLP3B	Q9GZQ8	81631	MAP1LC3B	Human	-0.12156	4.89221e-22	9.58584e-21	3.56593e-18	0	6	6	-0.102663	0.0108726	0.0819208	0.0180467	-0.434685	2.41174e-12	0.0930185	0.0865357	-0.165361	1.39828e-14	0.0864649	0.166572	0.0194909	0.784583	-0.255088	2.47573e-11	-0.0806468	2.28137e-10	-0.0465665	0.000304262	0.0645292	9.60789e-17	9.33759e-16	7.00319e-13	2	1	2	0.178144	1.10541e-06	-0.0261471	0.322431	0.0122609	0.848837	-0.149766	0.000170502
11614-29	SL013071	Enhancer of rudimentary homolog	ERH	P84090	2079	ERH	Human	-0.0777284	2.13507e-10	1.15363e-09	1.55625e-06	1	4	4	0.0760254	0.0628799	0.00795116	0.818824	-0.33082	3.19996e-07	0.036387	0.507234	-0.107784	6.31874e-07	0.0142107	0.820777	-0.0334812	0.637492	-0.232077	2.33502e-09	-0.156338	2.47769e-34	0.0660376	4.33848e-07	0.017706	0.00017537	0.000447887	1	2	1	2	0.104149	0.00455137	-0.0117781	0.657081	-0.0893179	0.163229	-0.110784	0.00610515
11615-16	SL016537	Dual adapter for phosphotyrosine and 3-phosphotyrosine and 3-phosphoinositide	DAPP1	Q9UN19	27071	DAPP1	Human	-0.0365203	0.0417735	0.0622673	1	2	5	5	-0.164795	3.41351e-05	0.150829	1.46712e-05	-0.476737	1.15664e-14	0.141485	0.00892006	0.0632456	0.00354384	0.0541354	0.385824	-0.048165	0.499666	-0.306812	1.32441e-16	-0.189122	3.38087e-52	-0.0983095	8.23025e-15	0.0637055	3.66645e-19	4.96743e-18	2.67248e-15	2	1	2	0.228817	4.57431e-10	0.010841	0.682827	-0.063284	0.325735	-0.184999	2.40901e-06
11616-9	SL013812	Heat shock factor protein 1	HSF1	Q00613	3297	HSF1	Human	-0.0431182	4.54158e-05	0.000118396	0.331036	1	1	1	0.0484085	0.234872	-0.0676346	0.0525662	-0.0510623	0.440009	-0.0287361	0.598079	-0.0791205	0.000243558	-0.0570995	0.361755	-0.0332167	0.639051	-0.0779088	0.0481149	-0.0170778	0.185744	0.109376	5.35789e-17	-0.00661382	0.605867	0.663585	1	0	0	0	-0.00338514	0.927732	0.000258132	0.992179	-0.0336288	0.600391	-0.0369294	0.359796
11617-1	SL004121	Integrin alpha-L	LFA-1 alpha-L chain	P20701	3683	ITGAL	Human	0.0210693	0.325776	0.38561	1	3	0	3	0.119226	0.00335467	-0.00853717	0.807768	0.153975	0.0194286	-0.022268	0.682837	-0.0130078	0.548263	-0.0887657	0.156486	0.0225448	0.748194	0.0209258	0.597146	0.0141822	0.274347	0.046503	0.000401681	-0.0355676	0.00037485	0.000900553	1	0	1	1	-0.06379	0.0879569	0.0296875	0.262551	-0.086718	0.176271	0.0301901	0.45712
11618-83	SL007101	Transcriptional activator Myb	MYB	P10242	4602	MYB	Human	0.032235	0.0440012	0.0652028	1	1	0	1	0.0120294	0.768876	-0.00668454	0.848998	0.135835	0.0393832	0.0440421	0.419093	0.0303254	0.161319	-0.0286005	0.64871	-0.0369842	0.603181	0.198182	4.41683e-07	-0.00915276	0.480744	0.0070219	0.593552	-0.00515172	0.0685267	0.0984801	1	1	1	1	-0.00787118	0.833571	-0.0130927	0.621109	0.00728625	0.90986	0.135511	0.000804907
11626-7	SL008563	Ubiquitin-conjugating enzyme E2 variant 1	UB2V1	Q13404	387522	UBE2V1	Human	-0.0996623	2.30449e-15	2.15352e-14	1.67974e-11	0	5	5	-0.0372435	0.356957	0.0305017	0.380614	-0.419493	4.52694e-11	0.111652	0.0391869	-0.115922	5.34343e-08	0.0668079	0.284178	0.0288363	0.686109	-0.261595	3.34666e-12	-0.0905242	8.35817e-13	-0.0731141	1.15813e-08	0.0500838	4.49176e-11	2.55585e-10	3.27404e-07	2	1	2	0.150261	4.33581e-05	-0.00633505	0.808763	0.0137845	0.829354	-0.164772	2.92343e-05
11629-36	SL007634	TNF receptor-associated factor 4	TRAF4	Q9BUZ4	9618	TRAF4	Human	0.0491537	6.41261e-06	1.90548e-05	0.0467415	4	0	4	-0.0173394	0.670556	0.0388168	0.266417	0.0333441	0.615518	-0.028398	0.602693	0.0576019	0.00807193	0.0385181	0.539072	-0.0122388	0.863982	0.174093	8.34088e-06	0.0784235	1.42274e-09	0.0730932	2.60105e-08	-0.00281313	0.0672349	0.0967572	1	0	1	1	-0.0203637	0.58406	-0.000424329	0.987274	0.0476329	0.456388	0.0871187	0.0309677
11633-89	SL013002	Activator of 90 kDa heat shock protein ATPase homolog 1	AHSA1	O95433	10598	AHSA1	Human	-0.143198	2.94774e-30	1.64016e-28	2.14861e-26	0	6	6	-0.133378	0.000856959	0.0151675	0.663602	-0.441612	1.75314e-12	0.0961578	0.0799837	-0.173548	6.71327e-16	0.0787391	0.204942	0.00291058	0.967573	-0.249183	4.51617e-11	-0.155754	3.12463e-34	-0.0336408	0.00982723	0.0541322	7.28643e-18	8.25984e-17	5.31108e-14	2	1	2	0.145665	7.85105e-05	0.00466308	0.86055	-0.0753927	0.242234	-0.142473	0.000323893
11634-32	SL016376	Regulator of G-protein signaling 10	RGS10	O43665	6001	RGS10	Human	-0.120478	8.77904e-21	1.4986e-19	6.39904e-17	1	6	6	-0.166294	2.79327e-05	0.107787	0.00199509	-0.48939	1.44053e-15	0.0979704	0.0709924	-0.124154	7.09703e-09	0.0720644	0.248176	-0.0158416	0.823506	-0.305881	2.57092e-16	-0.133818	6.82209e-27	-0.0750259	2.99974e-09	0.0681001	2.09432e-18	2.5358e-17	1.52655e-14	2	1	2	0.216489	3.6987e-09	-0.0184481	0.484188	0.000638807	0.992073	-0.205555	1.71696e-07
11636-33	SL004811	Transgelin-2	Transgelin-2	P37802	8407	TAGLN2	Human	-0.118477	1.32105e-17	1.61022e-16	9.62912e-14	0	5	5	-0.100793	0.0123825	0.0132664	0.700144	-0.516816	4.14399e-17	0.050409	0.355127	-0.103236	1.884e-06	0.00883247	0.887393	-0.0413586	0.554503	-0.307523	7.0511e-16	-0.100182	7.49674e-15	-0.0882657	1.36457e-11	0.0379841	3.22041e-09	1.51345e-08	2.34736e-05	2	1	2	0.115717	0.00147348	-0.0283953	0.283941	0.0210872	0.74118	-0.18295	4.56578e-06
11638-42	SL019577	Beta-1,3-galactosyltransferase 2	B3GT2	O43825	8707	B3GALT2	Human	0.0349904	0.00109946	0.00226192	1	1	0	1	0.0161694	0.692384	0.0172873	0.622291	-0.0293727	0.659213	0.0881663	0.102862	0.0697532	0.00128296	-0.0164396	0.793175	-0.0721409	0.313019	0.0260809	0.50788	0.0197249	0.127714	-0.00693326	0.597463	0.0193155	0.128976	0.172655	1	0	0	0	-0.020129	0.591621	0.00781338	0.768593	0.0645879	0.315533	0.0607234	0.132651
11643-73	SL019554	E3 ubiquitin-protein ligase DTX3L	DTX3L	Q8TDB6	151636	DTX3L	Human	-0.0316281	0.0251018	0.0394835	1	1	3	3	0.12037	0.00307907	-0.0403195	0.24979	-0.258223	6.43947e-05	0.0936801	0.0853027	-0.0252035	0.246054	0.0956084	0.126697	-0.0878318	0.21983	-0.231489	1.11812e-09	-0.0444965	0.000584678	-0.0129792	0.322681	-0.0133699	0.0222019	0.0360985	1	1	2	2	0.0880415	0.0180464	0.0134516	0.612808	-0.0419951	0.515546	-0.114593	0.00395797
11645-9	SL012417	Prolyl 4-hydroxylase subunit alpha-1	P4HA1	P13674	5033	P4HA1	Human	0.0443034	3.68737e-05	9.73107e-05	0.268772	3	0	3	0.112427	0.00553667	0.0347412	0.32181	-0.137693	0.0387697	0.0506597	0.351991	0.0624631	0.00410696	-0.0733442	0.23897	-0.0209042	0.770117	0.0757496	0.0531696	0.054214	2.56227e-05	0.0149432	0.25265	0.00241679	0.514359	0.577416	1	0	0	0	0.0113083	0.762613	0.0134865	0.612561	-0.0024167	0.969879	0.0359383	0.373227
11646-4	SL005434	Carbohydrate sulfotransferase 9	Carbohydrate sulfotransferase 9	Q7L1S5	83539	CHST9	Human	0.0514942	2.20117e-05	6.01362e-05	0.160443	4	0	4	0.0329904	0.415757	0.0160119	0.638932	0.131825	0.0452177	-0.0117658	0.826307	0.0553703	0.00958447	-0.0486488	0.428108	0.0642356	0.366395	0.108576	0.00563747	0.0448327	0.000343077	0.0677574	8.68264e-08	-0.0288496	0.000472863	0.00110578	1	1	2	2	-0.0963927	0.00766445	0.0250263	0.33794	-0.0289729	0.647144	0.111277	0.0057913
11647-6	SL025866	Frizzled-10:Cytoplasmic domain	Frizzled-10:CD	Q9ULW2	11211	FZD10	Human	0.00168418	0.289444	0.348374	1	2	1	2	0.0710095	0.0838814	-0.0417004	0.23131	0.276396	2.20528e-05	0.0487997	0.371052	-0.0543456	0.0121072	-0.0304846	0.62286	0.0113696	0.871661	0.0138843	0.724247	0.00375546	0.772518	0.0499989	0.00014432	-0.00631254	0.110186	0.150514	1	0	1	1	0.0214296	0.564889	-0.0227768	0.391758	-0.00237725	0.970534	0.0362696	0.369461
11649-3	SL019547	Stromal membrane-associated protein 1	SMAP1	Q8IYB5	60682	SMAP1	Human	-0.0395958	0.0305741	0.0471551	1	0	4	4	-0.061067	0.129018	0.0783538	0.0246928	-0.507626	1.01894e-16	0.101241	0.0623016	0.0404932	0.0618074	0.0699295	0.262727	-0.00764815	0.914872	-0.2992	1.33592e-15	-0.133198	3.59882e-26	-0.0890191	3.12527e-12	0.0472114	3.96143e-15	3.2012e-14	2.88748e-11	2	1	2	0.171859	3.12414e-06	-0.0118152	0.655823	-0.0771234	0.231017	-0.20056	3.50794e-07
11651-24	SL019555	Protein argonaute-1	AGO1	Q9UL18	26523	AGO1	Human	0.0495081	0.000109421	0.000268632	0.797567	4	0	4	0.122073	0.00274391	-0.00162071	0.962997	0.0291025	0.660265	-0.0829239	0.128134	0.0399505	0.0662241	0.12923	0.0379158	0.0155119	0.828701	0.0925832	0.0177015	0.0691988	9.26243e-08	0.0423629	0.00126777	-0.0252934	0.000144993	0.000377447	1	0	1	1	-0.024219	0.516371	0.00276593	0.917095	0.0309475	0.630681	-0.00664769	0.868985
11653-69	SL019569	Sodium- and chloride-dependent glycine transporter 1	SC6A9	P48067	6536	SLC6A9	Human	0.069238	7.84282e-09	3.47094e-08	5.71663e-05	4	0	4	0.0241673	0.554709	0.00639464	0.854247	0.153096	0.0196151	0.0210367	0.699699	0.101028	3.22161e-06	-0.0596351	0.341374	-0.0613587	0.389494	0.153794	8.43913e-05	0.0734008	1.45192e-08	-0.00232497	0.859638	-0.0113996	0.0113514	0.0197613	1	0	1	1	-0.0202113	0.586873	-0.00571835	0.829952	0.0491833	0.444594	0.027224	0.499558
11654-77	SL019578	Neurensin-1	NRSN1	Q8IZ57	140767	NRSN1	Human	-0.00253883	0.894809	0.914251	1	0	2	2	-0.0493026	0.227847	-0.0807053	0.0210569	0.0353056	0.593378	0.00490086	0.928297	0.0383098	0.0774998	-0.0747653	0.228371	0.0306348	0.66481	0.0547149	0.166069	-0.0659741	3.46598e-07	-0.0288306	0.028129	-0.0239549	2.21597e-06	7.66963e-06	0.0161522	0	1	1	-0.0392972	0.293948	0.0122261	0.644551	0.0529642	0.411942	0.0766452	0.0578928
11656-110	SL007751	Ena/VASP-like protein	EVL	Q9UI08	51466	EVL	Human	-0.106883	7.55613e-18	9.4148e-17	5.50766e-14	1	4	4	-0.0578029	0.15484	-0.0537909	0.125377	-0.192049	0.00357801	-0.0114253	0.834109	-0.156184	4.46034e-13	-0.00889057	0.887143	-0.0524994	0.462747	-0.0940711	0.0160265	-0.120592	9.73893e-21	0.0766387	5.31314e-09	0.00808888	0.0161265	0.0270469	1	2	0	2	0.0814567	0.0294066	-0.0583991	0.0275374	-0.119925	0.0619552	-0.0469525	0.241871
11657-86	SL006979	Suppressor of cytokine signaling 7	SOCS7	O14512	30837	SOCS7	Human	0.0608059	6.80308e-08	2.65175e-07	0.000495877	5	0	5	0.148034	0.000265043	-0.0120587	0.730267	-0.0215982	0.742264	0.00201918	0.970481	0.0674416	0.00191999	-0.0953064	0.128169	0.14462	0.0425911	0.0949396	0.0142353	0.114228	7.0772e-19	0.0429917	0.00101428	-0.0228475	0.000500887	0.0011657	1	0	1	1	-0.0489261	0.188383	0.0520715	0.0502008	0.012582	0.844559	-0.0074664	0.852301
11659-31	SL011224	Clathrin interactor 1	EPN4	Q14677	9685	CLINT1	Human	0.00984836	6.04019e-07	2.05637e-06	0.00440269	1	4	4	-0.0379702	0.34882	0.073722	0.035131	-0.517015	2.65593e-17	0.189997	0.000610613	0.147385	9.05822e-12	0.0674291	0.282109	-0.0233996	0.741922	-0.308161	1.2475e-16	-0.123736	1.88031e-22	-0.0972216	4.10696e-14	0.0211072	0.000385492	0.000923653	1	2	1	2	0.147927	6.69858e-05	-0.00506289	0.848254	-0.0701249	0.275736	-0.202307	2.50299e-07
11661-11	SL019570	NACHT, LRR and PYD domains-containing protein 1	NALP1	Q9C000	22861	NLRP1	Human	0.0302809	0.00873978	0.0151821	1	2	0	2	-0.0638045	0.116795	0.038329	0.273771	0.0921276	0.164927	-0.0885894	0.104578	0.0362531	0.095885	-0.0485762	0.438935	0.0242812	0.732475	0.172324	1.10149e-05	0.0431036	0.00088788	0.0276167	0.0356739	-0.00448888	0.282964	0.344328	1	1	0	1	-0.0340355	0.362493	0.00439626	0.868877	0.021472	0.739247	0.107133	0.00796692
11664-32	SL019543	ADP-ribosylation factor GTPase-activating protein 2	ARFG2	Q8N6H7	84364	ARFGAP2	Human	-0.0677742	4.7466e-06	1.43144e-05	0.034598	0	5	5	-0.111055	0.00568974	0.0771736	0.0262649	-0.513903	4.70815e-17	0.0723279	0.18294	-0.00310508	0.885985	0.0843959	0.176427	-0.0336453	0.637027	-0.297327	1.7902e-15	-0.153971	7.04105e-35	-0.0915351	5.46588e-13	0.0635566	2.99691e-21	5.61555e-20	2.18445e-17	2	1	2	0.174045	2.01935e-06	-0.0104621	0.692247	-0.0409972	0.5243	-0.187852	1.8565e-06
11666-72	SL019551	Regulator of G-protein signaling 8	RGS8	P57771	85397	RGS8	Human	-0.0836065	7.7549e-17	8.65627e-16	5.65255e-13	3	3	3	-0.141677	0.00042452	-0.0842233	0.0157423	0.32343	5.96693e-07	0.0567725	0.293873	-0.184762	5.9341e-18	-0.0262618	0.672888	0.0398168	0.56977	0.105549	0.00706551	-0.0547065	2.29612e-05	0.0681144	1.93242e-07	-0.00569249	0.0560298	0.0822394	1	0	1	1	0.00153585	0.967186	-0.0380012	0.148189	0.0107598	0.866767	0.0801494	0.0468481
11667-29	SL019556	Tensin-2	TENC1	Q63HR2	23371	TNS2	Human	-0.00215663	0.67441	0.721528	1	3	1	3	0.102499	0.0113956	-0.0625303	0.0743851	0.090007	0.172964	-0.0112024	0.836686	-0.0564372	0.00935321	-0.0904349	0.148138	0.0171173	0.809031	0.109112	0.00518477	0.0727796	1.64497e-08	0.0671731	2.71159e-07	-0.032815	0.000166506	0.000427647	1	0	1	1	-0.0635493	0.0892278	-0.0144161	0.587307	-0.0289854	0.650789	0.0644317	0.108817
11669-39	SL019571	Solute carrier organic anion transporter family member 5A1	SO5A1	Q9H2Y9	81796	SLCO5A1	Human	0.00819359	0.536196	0.590472	1	4	0	4	-0.0297323	0.465205	-0.0727014	0.0383339	0.156242	0.0185455	-0.0580987	0.285671	-0.00330077	0.879261	-0.0184561	0.768126	0.0982802	0.169157	0.136582	0.000501866	0.0400869	0.00197111	0.0496251	0.000155574	-0.00200846	0.0563993	0.0827485	1	0	1	1	-0.0346744	0.355278	-0.0284516	0.284581	0.123108	0.055546	0.0738573	0.0681184
11670-18	SL019419	Probable G-protein coupled receptor 101	GP101	Q96P66	83550	GPR101	Human	0.00620398	0.70046	0.745024	1	1	1	1	0.10814	0.0078531	-0.0377739	0.278036	0.0743786	0.261225	-0.0410351	0.450709	-0.0105748	0.624653	0.0241402	0.697545	0.00590425	0.933844	-0.000516213	0.989544	-0.0375164	0.0037527	-0.0132395	0.313093	0.00995591	0.822245	0.854848	1	1	0	1	0.00964439	0.795558	-0.0363249	0.169798	0.0318766	0.620762	0.112893	0.00508847
11671-19	SL019544	Peregrin	BRPF1	P55201	7862	BRPF1	Human	-0.0315082	0.00182159	0.0036051	1	1	2	2	-0.00932314	0.818915	-0.0266179	0.447969	0.0762569	0.250792	0.0794477	0.144206	-0.0645316	0.00270402	-0.106448	0.0887603	-0.0477557	0.503545	0.0256291	0.515942	-0.0703164	5.63665e-08	0.053627	4.44008e-05	-0.0139794	0.358983	0.422104	1	0	0	0	-0.0576868	0.123274	-0.0255226	0.333798	-0.000803618	0.99006	0.0260215	0.520467
11672-17	SL019549	Kinesin-like protein KIF16B	KI16B	Q96L93	55614	KIF16B	Human	-0.116282	3.11142e-26	9.7755e-25	2.26792e-22	1	3	3	-0.111606	0.00549575	-0.093593	0.00742001	0.12213	0.0633148	0.0154649	0.775586	-0.212724	1.20076e-23	-0.0795452	0.196464	0.000794813	0.991033	0.0238884	0.545218	-0.083291	1.18604e-10	0.0537852	4.15435e-05	-0.0120505	0.439266	0.50335	1	0	0	0	0.0033357	0.92916	-0.0212289	0.419296	-0.0912785	0.15206	-0.00122392	0.975925
11677-17	SL019579	Probable palmitoyltransferase ZDHHC14	ZDH14	Q8IZN3	79683	ZDHHC14	Human	0.0592661	6.51327e-09	2.92155e-08	4.74752e-05	3	0	3	0.066073	0.105315	-0.0382359	0.276016	-0.0409698	0.535561	0.0996119	0.0638256	0.116091	8.43963e-08	-0.0797051	0.201706	-0.062567	0.378449	0.075816	0.0542289	0.0390371	0.00259267	0.0528043	5.79424e-05	-0.0104116	0.382404	0.446046	1	0	0	0	0.00548238	0.883761	0.0222407	0.402831	-0.0662702	0.303349	0.0216216	0.592762
11678-105	SL019586	Gap junction delta-2 protein	CXD2	Q9UKL4	57369	GJD2	Human	0.0330764	0.0073915	0.0130832	1	3	0	3	0.0152994	0.708064	-0.035675	0.309271	0.152314	0.0218838	0.0885856	0.103486	0.0464852	0.0323922	-0.117708	0.0582085	-0.0195152	0.781886	0.0860648	0.0288502	0.0446121	0.000574132	0.000752184	0.95433	-0.00162148	0.291877	0.354051	1	0	0	0	-0.0103377	0.782846	0.0292169	0.271378	0.00419963	0.947607	0.0908634	0.0242137
11681-8	SL007271	Arf-GAP domain and FG repeat-containing protein 1	NUPL	P52594	3267	AGFG1	Human	-0.0289752	0.265527	0.322894	1	1	4	4	-0.0589856	0.144227	0.0739606	0.0335527	-0.488861	2.02558e-15	0.100587	0.067206	0.0625847	0.00382496	0.0676086	0.277174	-0.0392703	0.580235	-0.303103	5.70842e-16	-0.127614	6.86589e-24	-0.0816398	2.0951e-10	0.0530613	1.53398e-15	1.29561e-14	1.11812e-11	2	1	2	0.175254	1.85214e-06	-0.000715569	0.978341	-0.0565464	0.378795	-0.198852	4.49898e-07
11682-7	SL015231	Thioredoxin-interacting protein	TXNIP	Q9H3M7	10628	TXNIP	Human	-0.0731567	7.75617e-13	5.43081e-12	5.65347e-09	2	3	3	-0.114845	0.00425959	-0.0466708	0.178411	0.221752	0.000670135	0.00120023	0.982419	-0.151168	1.17389e-12	0.0249441	0.690305	-0.00319574	0.963719	0.0129257	0.742613	-0.0568641	1.07235e-05	0.0473973	0.000299766	-0.00208224	0.750401	0.793742	1	0	0	0	0.0172974	0.642032	-0.0144069	0.582629	-0.0391937	0.541269	0.0439144	0.278521
11683-19	SL019567	ADP-ribosylation factor-binding protein GGA3	GGA3	Q9NZ52	23163	GGA3	Human	-0.0355834	0.0837809	0.116276	1	1	4	4	-0.0718253	0.0752139	0.080819	0.0199493	-0.503195	4.38344e-16	0.0800617	0.141011	0.0532889	0.0138768	0.0708392	0.257185	-0.0128192	0.857624	-0.303067	6.13665e-16	-0.133603	2.85468e-26	-0.0948462	1.13174e-13	0.0642231	3.06472e-23	7.94974e-22	2.23388e-19	2	1	2	0.178032	1.19768e-06	0.0113022	0.668453	-0.0757299	0.240232	-0.178187	6.60357e-06
11690-47	SL019558	Anaphase-promoting complex subunit 7	APC7	Q9UJX3	51434	ANAPC7	Human	0.0253549	0.0854423	0.118378	1	3	0	3	0.0948969	0.0196724	0.0129944	0.710976	0.0844045	0.200966	-0.0807408	0.139085	-0.00875542	0.687109	-0.0331075	0.597443	0.00238934	0.973349	0.0947282	0.0159794	0.0400607	0.00196483	0.0730664	2.42515e-08	0.00383664	0.594742	0.653266	1	1	0	1	0.0204611	0.585091	-0.00908909	0.732404	-0.0330037	0.608034	0.1163	0.00398487
11692-21	SL019573	SHC-transforming protein 4	SHC4	Q6S5L8	399694	SHC4	Human	-0.0037313	0.443721	0.504175	1	2	1	2	0.133851	0.00100897	0.00287836	0.934677	-0.0193208	0.770693	0.0438062	0.421733	-0.0535423	0.0132425	-0.0342389	0.583301	-0.0375458	0.601356	0.0121206	0.759001	0.0435475	0.000778184	0.0161302	0.219518	-0.0314077	0.0301201	0.0473159	1	0	1	1	-0.0932379	0.0127681	0.00263522	0.920849	-0.0921359	0.152302	0.0570653	0.15856
11696-7	SL008838	Cellular retinoic acid-binding protein 2	RABP2	P29373	1382	CRABP2	Human	-0.00751938	0.769961	0.807838	1	3	0	3	-0.0722895	0.0756611	-0.0626344	0.071509	0.119225	0.0707887	-0.0917117	0.0922727	-0.0194323	0.359646	-0.0748657	0.229185	0.00971484	0.891823	0.157834	4.49667e-05	0.0347214	0.00576241	0.0647178	3.53769e-07	-0.0625033	1.47791e-08	6.51299e-08	0.000107725	0	2	2	-0.188632	3.09864e-07	-0.0266547	0.307007	-0.0374935	0.560991	0.0543993	0.175721
11699-16	SL014919	Protein tyrosine phosphatase type IVA 2	TP4A2	Q12974	8073	PTP4A2	Human	-0.0603936	0.000195462	0.000458996	1	0	4	4	-0.0592257	0.141002	0.0244992	0.483744	-0.516	9.22218e-18	0.0829662	0.126842	0.00309663	0.886338	0.0550794	0.376437	-0.0169135	0.812963	-0.260598	3.1865e-12	-0.10119	1.39215e-15	-0.0918209	8.08244e-13	0.0487298	1.51248e-13	1.06516e-12	1.10244e-09	2	1	2	0.129047	0.000502523	-0.0237334	0.370488	-0.0113774	0.859546	-0.170103	1.43803e-05
11708-2	SL007868	Lipocalin-1	LCN1	P31025	3933	LCN1	Human	0.0787346	7.04696e-09	3.14659e-08	5.13653e-05	4	0	4	0.00532963	0.894961	0.0850727	0.0150265	0.189972	0.00360004	-0.0252906	0.642021	0.0866743	6.0266e-05	0.0289114	0.6442	0.121655	0.0865777	0.185144	1.75661e-06	0.0134844	0.296232	0.0517467	7.48744e-05	0.0106816	0.582708	0.641789	1	0	0	0	0.0093902	0.801688	0.0304136	0.251603	0.0196393	0.760431	0.0622914	0.121741
11709-29	SL015112	Carnitine O-palmitoyltransferase 1, muscle isoform	CPT1B	Q92523	1375	CPT1B	Human	-0.0800151	5.14138e-16	5.16192e-15	3.74755e-12	3	1	3	-0.102393	0.0119449	-0.0515903	0.139524	0.263457	6.1152e-05	0.0242175	0.654773	-0.205344	8.38037e-22	0.0485334	0.436328	-0.0451975	0.526535	0.184021	2.06124e-06	-0.0189904	0.142883	0.0801679	9.99636e-10	-0.00220841	0.0688941	0.0988522	1	1	1	1	-0.0237237	0.522884	-0.0163179	0.536809	0.0249388	0.698116	0.16798	2.61089e-05
11712-207	SL011294	Protein unc-45 homolog A	UN45A	Q9H3U1	55898	UNC45A	Human	-0.0147165	0.000127369	0.000309155	0.928391	1	4	4	-0.0631032	0.117564	0.0966747	0.00551574	-0.522471	2.08992e-17	0.159539	0.00489306	0.0892145	3.79733e-05	0.0754959	0.226721	-0.025559	0.72064	-0.322913	3.87884e-18	-0.121658	7.00379e-22	-0.0494382	0.000121502	0.0950404	7.91996e-44	3.3958e-41	5.77286e-40	2	1	2	0.234397	1.4434e-10	0.0253657	0.338574	-0.0890081	0.167041	-0.195106	7.5709e-07
11715-1	SL019568	POU domain, class 2, transcription factor 1	PO2F1	P14859	5451	POU2F1	Human	0.0592485	3.83969e-08	1.55227e-07	0.000279875	3	0	3	0.00138518	0.972938	0.0672756	0.0547214	-0.0543351	0.408798	0.0561364	0.304447	0.0846481	9.53491e-05	0.0584892	0.349307	0.0342111	0.631293	0.110612	0.00487305	0.113334	1.6778e-18	0.000373422	0.977308	0.00260757	0.0161722	0.0270987	1	1	1	1	0.0398074	0.285482	-0.0240757	0.365099	0.0444642	0.491843	0.110224	0.00625348
11716-28	SL019575	Leucine-rich repeat, immunoglobulin-like domain and transmembrane domain-containing protein 2	LRIT2	A6NDA9	340745	LRIT2	Human	0.0454614	0.00982255	0.016873	1	3	0	3	0.215932	7.68054e-08	0.00834046	0.812063	0.0987895	0.1373	-0.0280405	0.607971	-0.00289913	0.893897	-0.011879	0.848237	0.106002	0.135465	0.0992604	0.011397	0.0511113	7.99376e-05	0.0239841	0.0678645	-0.00241355	0.524383	0.586502	1	0	0	0	-0.00541326	0.885115	0.00536607	0.840014	0.0316611	0.62488	0.0177448	0.660843
11814-29	SL000134	Hepatocyte growth factor receptor	Met	P08581	4233	MET	Human	0.0521449	0.000283487	0.000648568	1	4	0	4	0.0297804	0.464858	0.0633805	0.0589995	0.222782	0.000608637	-0.0392036	0.464248	0.0272668	0.204868	0.036713	0.554075	-0.067133	0.33938	0.141931	0.000275032	0.0596114	3.41403e-06	0.0416452	0.00136812	0.00326654	0.0680032	0.0977856	1	1	1	1	0.00115674	0.974247	0.0154403	0.556835	0.0740594	0.238262	0.133279	0.000902751
11816-84	SL007025	Tyrosine-protein kinase JAK2	JAK2	O60674	3717	JAK2	Human	-0.0288265	0.0113748	0.019286	1	1	5	5	-0.102265	0.0110919	0.0632653	0.0692678	-0.476746	1.36714e-14	0.145087	0.00751572	0.0879627	4.94077e-05	0.0345459	0.579884	-0.0477341	0.503833	-0.311015	9.70447e-17	-0.138078	2.53742e-27	-0.144218	4.58383e-29	0.0545659	3.09021e-18	3.66253e-17	2.25245e-14	2	1	2	0.145914	7.60114e-05	-0.0034315	0.896971	-0.0348284	0.588297	-0.199724	4.12436e-07
11817-1	SL018792	Ribosomal protein S6 kinase beta-1	KS6B1	P23443	6198	RPS6KB1	Human	-0.0808914	5.99252e-09	2.70127e-08	4.36795e-05	0	5	5	-0.0176822	0.662395	0.0382705	0.272016	-0.496931	7.27911e-16	0.0759066	0.162621	-0.0603458	0.00522921	0.0755802	0.225449	-0.070202	0.326922	-0.29224	9.87596e-15	-0.124977	5.57302e-23	-0.0394168	0.00221678	0.0631741	5.36934e-23	1.32901e-21	3.91371e-19	2	1	2	0.185031	4.59237e-07	-0.0073973	0.780198	-0.0890417	0.167765	-0.184765	3.15093e-06
11825-27	SL013877	Peroxisome proliferator-activated receptor gamma coactivator 1-alpha	PRGC1	Q9UBK2	10891	PPARGC1A	Human	0.0635776	7.07792e-06	2.09124e-05	0.051591	4	0	4	0.168747	3.16606e-05	-0.00397333	0.909914	0.0785386	0.230293	-0.0525665	0.334526	0.067597	0.0018318	0.0137997	0.825783	0.0584365	0.411025	0.0982404	0.0128964	0.0311775	0.0162296	-0.0143648	0.274659	-0.00902784	0.126196	0.169462	1	0	0	0	-0.0841078	0.0241294	0.0212678	0.422644	0.106971	0.0934596	-0.0114304	0.778153
11827-7	SL019486	Nuclear receptor ROR-gamma	RORG	P51449	6097	RORC	Human	0.0373229	0.00377439	0.00707238	1	4	0	4	0.00317022	0.937905	-0.0267993	0.444215	0.283737	1.37738e-05	-0.0170057	0.755097	0.0256022	0.238091	-0.0597344	0.340175	-0.0388092	0.586812	0.0853585	0.0303992	0.099486	1.3318e-14	0.0293776	0.0251689	0.0155202	0.365372	0.428994	1	0	0	0	-0.0578783	0.120805	-0.0265185	0.317664	0.18917	0.00307726	0.0706665	0.0810409
11830-48	SL010616	Tyrosine-protein phosphatase non-receptor type 11	SHP-2	Q06124	5781	PTPN11	Human	-0.143394	3.07505e-34	3.07041e-32	2.2414e-30	0	6	6	-0.110143	0.00584783	0.0968889	0.00538719	-0.488851	2.05309e-15	0.134474	0.0126945	-0.184248	1.85058e-18	0.0936298	0.133207	-0.0210666	0.767698	-0.308301	9.86666e-17	-0.185711	6.74647e-51	-0.0660969	1.61937e-07	0.0715935	2.66685e-22	5.87271e-21	1.94387e-18	2	1	2	0.200018	4.77998e-08	0.00286917	0.911953	-0.0205714	0.748521	-0.210679	7.44436e-08
11833-83	SL012513	Frataxin, mitochondrial	FRDA	Q16595	2395	FXN	Human	-0.0702778	1.57623e-06	5.07919e-06	0.0114891	0	3	3	0.00926194	0.821075	-0.0172602	0.62254	-0.463643	8.10175e-14	0.06502	0.234138	-0.0698474	0.00127038	0.0539019	0.387522	-0.0790557	0.270204	-0.0745581	0.0561819	-0.0433139	0.000779499	-0.0278006	0.0333893	0.032004	7.72762e-09	3.49421e-08	5.63266e-05	1	0	1	0.0798576	0.0325115	-0.030467	0.251344	-0.0646029	0.31736	-0.0487178	0.224922
11836-144	SL004119	Epithelial discoidin domain-containing receptor 1	discoidin domain receptor 1	Q08345	780	DDR1	Human	0.0117347	0.529972	0.584589	1	4	0	4	0.0111712	0.783762	-0.0572295	0.100302	0.208666	0.00117031	-0.112047	0.0357393	-0.0170408	0.428195	0.0381464	0.541059	-0.0171703	0.810558	0.114241	0.00313121	0.0401845	0.00178398	0.0699846	7.76409e-08	-0.0213772	0.0178619	0.0296437	1	0	2	2	-0.103579	0.00560638	0.012064	0.647587	0.0210865	0.743915	0.0553889	0.166268
11837-7	SL004859	Tumor necrosis factor receptor superfamily member 18	GITR	Q9Y5U5	8784	TNFRSF18	Human	0.0555861	0.000142778	0.000343581	1	4	0	4	0.0552761	0.175971	0.0142807	0.682546	0.23082	0.000455622	0.0168341	0.757536	0.0384994	0.075756	0.00831884	0.8941	0.0535961	0.44406	0.137108	0.000488371	0.0544242	2.69098e-05	0.0374244	0.00441565	-0.0165503	0.0825512	0.116049	1	0	0	0	-0.05384	0.147412	-0.0195811	0.460407	0.00650018	0.919402	0.0274153	0.49885
11838-130	SL010815	Piezo-type mechanosensitive ion channel component 1	FA38A	Q92508	9780	PIEZO1	Human	0.0139756	0.229797	0.283993	1	2	0	2	-0.0255211	0.531965	-0.020879	0.551206	0.0686536	0.304964	-0.104719	0.0526248	0.0177493	0.414532	0.0826611	0.186365	-0.0699165	0.327334	0.106918	0.00660817	0.0358513	0.00570739	0.00115536	0.929993	-0.0279981	0.0875675	0.122315	1	0	0	0	-0.0768653	0.0397713	-0.00415014	0.875991	-0.0908751	0.15804	0.0295041	0.466492
11851-21	SL017099	Triggering receptor expressed on myeloid cells 2	TREM2	Q9NZC2	54209	TREM2	Human	0.0246257	0.043658	0.0647189	1	4	0	4	-0.0650889	0.0935203	-0.0530141	0.0796814	0.224634	0.000226295	0.0501444	0.321068	0.0285278	0.146244	0.0405103	0.493862	0.0667928	0.345328	0.109316	0.00232342	0.027071	0.0162372	0.0429947	0.000152702	-0.0260107	0.00678838	0.0124511	1	0	1	1	-0.0569067	0.0747696	-0.0136442	0.562057	-0.032746	0.599489	-0.00497502	0.894492
11872-9	SL019027	Protocadherin gamma-B1	PCDGD	Q9Y5G3	56104	PCDHGB1	Human	-0.000363954	0.822049	0.852457	1	0	1	1	0.0435669	0.284369	-0.00587253	0.866507	-0.0946057	0.15456	0.0528832	0.330851	-0.00152807	0.943966	0.173977	0.00522962	0.0389947	0.586445	-0.0466041	0.237985	0.00308604	0.811447	-0.038833	0.00303589	0.0245346	0.207319	0.261852	1	1	0	1	0.0693945	0.0622301	-0.00250555	0.924903	-0.00944021	0.883563	0.153739	0.000133843
11910-27	SL019039	Homeobox protein DLX-4	DLX4	Q92988	1748	DLX4	Human	-0.0505419	0.00287401	0.00549112	1	0	4	4	-0.0494017	0.221162	0.0396988	0.256148	-0.516947	2.00019e-17	0.148942	0.0065602	0.0195512	0.367169	0.0905299	0.143806	-0.0509409	0.476288	-0.284887	2.55874e-14	-0.130501	4.24482e-25	-0.0645029	4.84742e-07	0.0429918	5.22983e-11	2.95735e-10	3.81203e-07	2	1	2	0.1764	1.79971e-06	0.0017158	0.948399	-0.0684749	0.287021	-0.190713	1.18786e-06
11911-13	SL025919	Leucine-rich repeat-containing protein 4B:Cytoplasmic domain	LRC4B:CD	Q9NT99	94030	LRRC4B	Human	0.0427197	0.000180325	0.000426334	1	2	0	2	0.0443999	0.276556	-0.0235863	0.500426	0.0819781	0.217571	-0.0777332	0.154054	0.0609802	0.00500547	0.0268352	0.66923	0.01392	0.846063	0.0429309	0.278135	0.0712395	3.65578e-08	0.0136619	0.298125	-0.0156372	0.0133207	0.0227976	1	1	1	1	-0.0828595	0.0264103	-0.024439	0.358552	0.0414454	0.519495	0.117575	0.00359887
11926-23	SL012582	Alpha- and gamma-adaptin-binding protein p34	P34	Q6PD74	79719	AAGAB	Human	-0.0544605	0.00142648	0.00286515	1	0	4	4	-0.047253	0.243981	0.0461476	0.185094	-0.488176	3.08077e-15	0.12631	0.02005	0.0058882	0.785956	0.0410983	0.509292	-0.0789264	0.268277	-0.29679	3.12634e-15	-0.0827624	9.06035e-11	-0.0941035	3.13628e-13	0.0635073	1.82982e-18	2.23784e-17	1.33375e-14	2	1	2	0.190736	2.00197e-07	-0.011532	0.663324	-0.0347556	0.590207	-0.167779	2.35999e-05
11934-9	SL015014	Integrator complex subunit 3	INT3	Q68E01	65123	INTS3	Human	0.0243318	0.0198854	0.0319683	1	1	0	1	-0.0358519	0.380775	0.00709947	0.83963	0.0684994	0.30118	0.0497631	0.36141	0.0440644	0.0426155	0.0245585	0.695259	-0.0533442	0.455958	0.00471848	0.90502	0.0166787	0.198604	0.0439729	0.000822035	0.00346223	0.850937	0.876676	1	0	0	0	-0.00421082	0.910485	0.019991	0.451506	0.018741	0.771245	0.000278713	0.994512
11949-25	SL025843	Epidermal growth factor:Cytoplasmic domain	EGF:CD	P01133	1950	EGF	Human	-0.0315974	0.0288883	0.04483	1	0	0	0	0.00941949	0.817561	-0.0775951	0.026876	-0.0714065	0.283098	-0.0132162	0.808228	-0.0274692	0.20638	-0.0558363	0.37165	-0.0441421	0.538066	-0.0335683	0.39629	0.000292566	0.981968	-0.0268389	0.0407138	0.0358859	3.18494e-05	9.29343e-05	0.23215	2	0	2	0.0994874	0.00787762	-0.0298329	0.261822	-0.00876352	0.892136	-0.00501054	0.901567
11952-1	SL025881	Immunoglobulin superfamily DCC subclass member 3:Cytoplasmic domain	IGDC3:CD	Q8IVU1	9543	IGDCC3	Human	0.0238295	0.0715985	0.101124	1	2	0	2	0.0954489	0.0187912	-0.0462422	0.189729	0.0454209	0.488779	0.00498266	0.927229	0.0132078	0.543619	-0.00178832	0.977111	-0.0666749	0.349627	0.11383	0.00373891	0.0577318	7.70551e-06	0.00238052	0.855771	-0.046162	2.29448e-06	7.91878e-06	0.0167245	0	2	2	-0.0998848	0.00787526	0.023146	0.38379	-0.0815631	0.205149	0.0356652	0.37799
11955-1	SL025968	Rho GTPase-activating protein 1:Rho-GTPase activating protein domain	RHG01:Rho-GAP	Q07960	392	ARHGAP1	Human	-0.0245427	0.780926	0.817151	1	0	2	2	-0.00956072	0.815147	-0.00827815	0.807349	-0.497869	1.94058e-16	0.10529	0.0528779	0.0373867	0.0730443	-0.017103	0.784617	-0.0656682	0.350888	-0.132391	0.000764161	0.0246862	0.0547267	-1.44212e-05	0.999117	0.0217573	0.00297961	0.00586507	1	2	0	2	0.110316	0.00211226	-0.00351734	0.890185	-0.0324444	0.612952	-0.0697769	0.0843372
11967-23	SL013765	Cellular retinoic acid-binding protein 1	RABP1	P29762	1381	CRABP1	Human	-0.0720888	1.57325e-11	9.65262e-11	1.14674e-07	3	2	3	-0.12287	0.00246687	-0.0876306	0.0121434	0.248867	0.000131562	-0.0518986	0.3417	-0.149975	2.991e-12	-0.0312674	0.617903	0.0159377	0.822772	0.0936529	0.0169786	-0.0221855	0.0860351	0.0584707	7.7946e-06	-0.019085	0.00214186	0.00435482	1	0	1	1	-0.0268528	0.472751	-0.0268962	0.307171	-0.0371059	0.564081	0.0779152	0.0531175
11969-5	SL004807	Protein S100-A2	S100A2	P29034	6273	S100A2	Human	0.0436228	0.00694986	0.0123645	1	3	1	3	0.125925	0.00191414	-0.0302945	0.38469	0.142323	0.0293382	-0.135507	0.0116623	0.0290873	0.180131	-0.0729417	0.241581	0.00819545	0.909015	0.224479	7.44081e-09	0.0429929	0.000895817	-0.0382941	0.00352692	-0.0293554	0.000142405	0.000371641	1	1	1	1	-0.0646606	0.0830171	-0.0192381	0.468028	-0.00968876	0.880582	0.108427	0.00679428
11988-24	SL015251	Receptor-type tyrosine-protein phosphatase H	PTPRH	Q9HD43	5794	PTPRH	Human	0.0202497	0.176663	0.225832	1	2	0	2	0.0493162	0.227105	-0.0855943	0.0149381	0.146978	0.0245044	-0.0375401	0.488097	0.019127	0.379394	0.0816631	0.191267	-0.0642231	0.369868	0.0790023	0.0458043	0.0330188	0.0109092	0.00342773	0.794377	0.0414935	0.000879278	0.00193744	1	1	0	1	0.0765383	0.0417439	-0.0363665	0.171637	0.0631126	0.327296	0.00619332	0.878926
11989-35	SL019200	ER membrane protein complex subunit 1	EMC1	Q8N766	23065	EMC1	Human	0.051075	7.3466e-05	0.000185228	0.535493	2	0	2	0.0935866	0.0214393	0.0592295	0.0911454	-0.087916	0.185388	-0.0364496	0.504082	0.07701	0.00039019	-0.0221976	0.723133	-0.0505399	0.479597	0.143357	0.000270695	-0.0186148	0.150989	-0.0248794	0.0583274	0.0190903	0.126266	0.169525	1	0	1	1	0.0522535	0.16251	-0.023368	0.379362	0.162049	0.0115191	0.0307298	0.448659
12001-7	SL006520	Tight junction protein ZO-1	ZO1	Q07157	7082	TJP1	Human	-0.0398205	2.44316e-06	7.66894e-06	0.0178082	1	1	1	0.0498118	0.221869	-0.0122458	0.727745	0.166374	0.0120003	-0.0775643	0.154349	-0.129505	1.99363e-09	-0.0541401	0.386457	0.0296369	0.679324	0.0688824	0.0808013	-0.0191841	0.139181	0.0199754	0.128691	-0.00794081	0.0235924	0.0379782	1	1	1	1	0.0128751	0.731589	-0.0476728	0.0717144	0.0294485	0.648553	0.0994406	0.0137756
12008-3	SL007098	T-cell antigen CD7	CD7	P09564	924	CD7	Human	-0.038047	4.33628e-10	2.26575e-09	3.16072e-06	4	1	4	0.036963	0.362169	-0.0129731	0.711414	0.186542	0.00476597	-0.0447164	0.408002	-0.17076	2.54491e-15	0.0797473	0.202007	-0.048879	0.494949	0.132528	0.000558637	0.108559	3.94219e-17	0.131579	6.30796e-24	-0.0420445	4.19654e-05	0.000120144	0.305886	0	1	1	-0.0765725	0.0401845	-0.000967203	0.97091	-0.0846974	0.185973	0.0770626	0.0523685
12014-19	SL019226	6-pyruvoyl tetrahydrobiopterin synthase	PTPS	Q03393	5805	PTS	Human	-0.0487609	9.18438e-06	2.65024e-05	0.066945	0	2	2	0.0365643	0.370548	-0.0555109	0.112153	-0.0786394	0.232551	0.0328673	0.543105	-0.0727001	0.000800766	-0.0272343	0.663171	0.0578116	0.419591	-0.0666447	0.0912484	-0.0904843	2.7715e-12	0.00385097	0.769626	-0.0453674	8.90359e-05	0.000241437	0.648983	1	1	1	-0.0171367	0.646919	-0.0264284	0.319292	-0.149997	0.0192337	0.0626188	0.121607
12016-60	SL013756	E3 ubiquitin-protein ligase CBL	CBL	P22681	867	CBL	Human	-0.0275858	0.199222	0.250933	1	1	4	4	-0.0468436	0.247955	0.0703122	0.0432261	-0.465978	4.43999e-14	0.114621	0.036289	0.0592278	0.00625782	0.0640441	0.305582	-0.0549447	0.442433	-0.311064	6.55743e-17	-0.131987	1.94425e-25	-0.0592889	4.11829e-06	0.0516231	2.06099e-15	1.71883e-14	1.50226e-11	2	1	2	0.163688	8.46838e-06	0.00475114	0.857409	-0.0707876	0.272234	-0.217662	2.85879e-08
12018-84	SL019230	Thiamin pyrophosphokinase 1	TPK1	Q9H3S4	27010	TPK1	Human	-0.0390172	0.0074409	0.0131547	1	1	2	2	0.11602	0.00440805	-0.0486409	0.165377	-0.299275	4.24655e-06	-0.0543322	0.318227	-0.0520431	0.016566	-0.0457947	0.465725	-0.0806663	0.259304	-0.0019469	0.960807	-0.0186744	0.150083	0.00238047	0.856385	-0.00468994	0.296017	0.358238	1	0	0	0	0.0421658	0.259597	0.00472775	0.858865	-0.0990714	0.127008	-0.0743809	0.0664705
12020-39	SL010883	Bisphosphoglycerate mutase	PMGE	P07738	669	BPGM	Human	-0.0757965	1.57381e-21	2.90417e-20	1.14715e-17	1	3	3	-0.0501827	0.206037	-0.00811873	0.805108	0.402446	8.04523e-11	0.0593764	0.262082	-0.198313	2.45219e-21	-0.0018625	0.975754	0.00788826	0.91102	0.0407043	0.298278	-0.102221	3.67927e-16	-0.0698101	3.84043e-08	0.0309842	3.1077e-07	1.19219e-06	0.00226521	1	1	1	-0.0547019	0.115808	-0.00872723	0.737469	0.0637939	0.305266	0.0144174	0.718286
12022-12	SL000132	Mothers against decapentaplegic homolog 4	SMAD4	Q13485	4089	SMAD4	Human	-0.134917	2.92294e-25	8.16295e-24	2.13053e-21	0	5	5	-0.080161	0.0478604	0.0393001	0.255343	-0.541072	8.26448e-19	0.0548522	0.312911	-0.153961	6.13343e-13	0.0137228	0.827249	-0.0350591	0.618726	-0.288791	4.23204e-14	-0.135255	9.77871e-27	-0.039365	0.00220592	0.0568998	2.46675e-20	3.94301e-19	1.79801e-16	2	1	2	0.171382	2.29043e-06	-0.0441905	0.0931909	-0.0754947	0.238806	-0.161239	5.7146e-05
12030-82	SL004900	Desmin	Desmin	P17661	1674	DES	Human	-0.0893519	1.96159e-17	2.34394e-16	1.42981e-13	2	3	3	-0.113626	0.00512324	-0.0676448	0.0529032	0.213374	0.00106297	0.000195411	0.997132	-0.189175	1.24037e-18	0.0154092	0.805759	-0.0395744	0.580295	0.079408	0.0432063	-0.0276329	0.0330821	0.0329549	0.0121625	-0.033245	3.69476e-05	0.000106582	0.269311	0	1	1	-0.0648427	0.0824355	-0.0486113	0.0660961	-0.0239367	0.709224	0.0708317	0.0788089
12033-3	SL007012	Mitotic checkpoint serine/threonine-protein kinase BUB1	BUB1	O43683	699	BUB1	Human	-0.0297356	0.0589241	0.0846968	1	0	2	2	0.00783719	0.847551	-0.0150139	0.668374	-0.234314	0.000365073	-0.0184792	0.735563	-0.0190164	0.382033	0.0563729	0.365362	0.0165248	0.816213	-0.0663491	0.0938193	-0.0311551	0.0162685	-0.0131087	0.318704	0.0402163	3.77611e-11	2.16159e-10	2.75241e-07	3	0	3	0.114674	0.00201732	-0.00691811	0.794706	-0.147608	0.0198714	0.0259148	0.523458
12034-28	SL004613	Adenylyl cyclase-associated protein 1	CAP 1	Q01518	10487	CAP1	Human	-0.0553288	4.12945e-06	1.25258e-05	0.0300996	1	5	5	-0.219625	3.24752e-08	0.190015	4.59233e-08	-0.247755	0.000160035	0.121264	0.0252785	-0.0222208	0.30425	0.107751	0.084128	0.00299178	0.966629	-0.272094	8.33602e-13	-0.165375	2.46572e-39	-0.0991902	9.33373e-15	0.103395	1.13361e-33	1.87793e-31	8.26288e-30	2	1	2	0.318931	1.03865e-18	0.00897078	0.735002	-0.0244841	0.704354	-0.154951	0.000103796
12041-33	SL013773	Heat shock 70 kDa protein 1-like	HS71L	P34931	3305	HSPA1L	Human	-0.062086	2.97234e-09	1.39867e-08	2.16654e-05	3	2	3	-0.111213	0.00599633	-0.105396	0.00248091	0.231842	0.000397675	-0.0468592	0.387395	-0.138202	1.58416e-10	0.0870801	0.160739	0.0943964	0.181948	0.111791	0.00437728	-0.0141131	0.275927	0.0733719	2.17243e-08	-0.0272892	7.5504e-05	0.000207054	0.550349	0	2	2	-0.103923	0.00525614	-0.055314	0.0361306	0.0759002	0.236114	0.0830161	0.0393004
12046-51	SL011216	TAR DNA-binding protein 43	TADBP	Q13148	23435	TARDBP	Human	0.00584732	0.816112	0.848473	1	3	1	3	0.177837	1.03659e-05	0.00253186	0.942422	-0.00424391	0.949246	0.0774902	0.155421	-0.0654013	0.00262716	-0.0228669	0.713527	-0.0212267	0.7668	0.0970747	0.0141152	0.0774342	2.28916e-09	0.024494	0.0626209	0.0184082	0.698524	0.747547	1	1	0	1	0.0926843	0.0128039	-0.018588	0.484507	0.04659	0.468242	-0.0284466	0.483269
12077-32	SL004357	Growth/differentiation factor 8	Myostatin	O14793	2660	MSTN	Human	-0.0311674	0.00739491	0.0130861	1	0	2	2	-0.0198288	0.616714	-0.0147545	0.663103	-0.0235711	0.717121	-0.0655057	0.220802	-0.0501747	0.0171835	-0.0214772	0.720527	-0.0348554	0.617492	0.00757279	0.845938	-0.0314557	0.0123906	0.0167179	0.189992	-0.0698819	2.70556e-05	7.99385e-05	0.197208	0	2	2	-0.111969	0.00181047	-0.0368418	0.15268	-0.171479	0.00658694	-0.113276	0.00452358
12329-21	SL013834	Ribosomal protein S6 kinase alpha-1	KS6A1	Q15418	6195	RPS6KA1	Human	-0.00663283	0.999446	0.999567	1	0	3	3	0.0676859	0.0976241	-0.0116748	0.737584	-0.186482	0.00476446	-0.0207535	0.701746	0.0137304	0.525002	0.0339978	0.585547	-0.0545903	0.445543	-0.109182	0.00534003	0.00609068	0.636164	-0.0369414	0.00459068	-0.00650534	0.726857	0.772313	1	0	0	0	-0.0169067	0.648975	0.0176377	0.505416	-0.0130433	0.8395	-0.0661683	0.101393
12332-7	SL019680	Eukaryotic elongation factor 2 kinase	EF2K	O00418	29904	EEF2K	Human	0.0724366	2.06548e-06	6.54293e-06	0.0150553	2	1	2	0.198598	1.0057e-06	0.00346346	0.921588	0.109318	0.0961795	0.104951	0.0542367	0.0925194	1.91366e-05	-0.0544109	0.384503	0.0146352	0.83949	0.0531321	0.177652	-0.066686	2.64061e-07	-0.00427117	0.745219	-0.0195406	4.18857e-08	1.76273e-07	0.000305305	0	1	1	0.083554	0.0258833	-0.0330154	0.212811	0.0744912	0.244192	-0.0839309	0.037275
12333-87	SL010958	Ribose-5-phosphate isomerase	RPIA	P49247	22934	RPIA	Human	-0.0491806	9.94397e-07	3.28119e-06	0.00724816	0	2	2	0.0595978	0.143876	-0.0403016	0.244111	0.019013	0.773665	0.0581727	0.282721	-0.107761	5.30084e-07	0.0442558	0.474231	-0.0602435	0.398261	-0.0725355	0.0637249	-0.037239	0.00379783	0.00337104	0.796105	0.0150035	0.0428551	0.0646329	1	1	0	1	0.0175854	0.634661	-0.0117769	0.654739	0.00813863	0.898522	0.0184636	0.6459
12334-25	SL004695	Serine hydroxymethyltransferase, cytosolic	cSHMT	P34896	6470	SHMT1	Human	-0.14382	9.24821e-33	7.40771e-31	6.74102e-29	0	4	4	0.00480673	0.905717	0.0193361	0.58119	-0.430115	9.76807e-12	0.0928575	0.0871938	-0.221583	5.5289e-26	0.0132667	0.832643	-0.08377	0.241202	-0.273067	3.25818e-13	-0.0946956	8.52902e-14	-0.00149541	0.907758	0.0303665	3.36452e-10	1.7356e-09	2.4524e-06	2	1	2	0.138751	0.000194116	-0.0401338	0.125543	-0.129384	0.0435004	-0.224074	1.13349e-08
12338-27	SL019671	Pikachurin	EGFLA	Q63HQ2	133584	EGFLAM	Human	0.0759093	1.08332e-11	6.76634e-11	7.89632e-08	5	0	5	-0.0978965	0.0155599	0.0303142	0.377929	0.25733	7.96935e-05	-0.02314	0.668379	0.116174	3.76998e-08	-0.0602775	0.332018	-0.00314805	0.964785	0.19141	5.07196e-07	0.0775204	9.60526e-10	0.0555908	1.51586e-05	-0.0187362	0.0907476	0.12616	1	0	1	1	-0.114935	0.00166386	0.00474519	0.856038	0.0074843	0.906807	0.0615814	0.121062
12340-17	SL011196	Alanine--tRNA ligase, cytoplasmic	SYAC	P49588	16	AARS1	Human	-0.0578114	0.000606067	0.00130477	1	0	5	5	-0.166922	2.58739e-05	0.0544799	0.118806	-0.504526	1.77778e-16	0.111555	0.0396601	0.0422192	0.0504455	0.126678	0.0409861	-0.0439289	0.537094	-0.304776	2.32423e-16	-0.154282	1.27815e-34	-0.118747	1.17403e-20	0.0711186	1.19748e-28	8.39275e-27	8.72846e-25	2	1	2	0.159923	1.56536e-05	-0.0011338	0.96568	-0.0306718	0.633925	-0.198233	4.16799e-07
12341-8	SL007465	Dual specificity protein phosphatase 6	DUS6	Q16828	1848	DUSP6	Human	0.00744197	0.0426381	0.0633875	1	3	3	3	0.108282	0.00891296	-0.00945374	0.785875	-0.398185	4.69539e-10	0.0406102	0.455785	0.0719763	0.000919218	-0.0459346	0.462248	0.0373891	0.59254	-0.170981	1.18766e-05	0.0426363	0.00100941	-0.0871875	2.97247e-11	0.0446891	6.14693e-06	2.00649e-05	0.044805	2	0	2	0.0918776	0.0128481	-0.00917005	0.730402	0.0839959	0.181587	-0.0882377	0.0287901
12343-14	SL011226	Arf-GAP with coiled-coil, ANK repeat and PH domain-containing protein 2	CENB2	Q15057	23527	ACAP2	Human	-0.0201983	0.37741	0.437979	1	0	3	3	0.0616468	0.130163	-0.0485562	0.165218	-0.233539	0.000344095	0.10263	0.0588424	0.0292047	0.178995	-0.0359258	0.56592	-0.050857	0.476371	-0.236009	1.00252e-09	-0.085664	3.65804e-11	-0.00741028	0.57305	-0.0159805	0.203783	0.258065	1	0	1	1	0.0857279	0.0213802	-0.0070629	0.79026	-0.0657198	0.307652	-0.145754	0.000276761
12345-4	SL019703	Anaphase-promoting complex subunit 10	APC10	Q9UM13	10393	ANAPC10	Human	-0.0334407	0.056586	0.0815945	1	0	2	2	0.0704336	0.0843417	-0.0214747	0.54144	-0.311282	1.79424e-06	0.105519	0.0527072	-0.0245381	0.259563	-0.0177227	0.775803	-0.0151605	0.832155	-0.144816	0.000226406	-0.0159162	0.220046	-0.00213419	0.871119	0.00635107	0.354028	0.417154	1	1	0	1	0.0931061	0.0126535	0.0206381	0.438268	-0.0760614	0.237264	-0.0687067	0.0897816
12347-29	SL019675	Cerebral cavernous malformations 2 protein	CCM2	Q9BSQ5	83605	CCM2	Human	-0.0860609	1.38718e-11	8.53265e-11	1.01112e-07	0	5	5	0.0200085	0.623098	0.00338425	0.923092	-0.373485	4.19936e-09	0.117306	0.0324463	-0.101412	2.54717e-06	0.0273039	0.662857	-0.0473488	0.506652	-0.238348	4.41597e-10	-0.0932818	3.95875e-13	-0.0414739	0.00148574	0.0261666	0.0127527	0.0219336	1	1	1	1	0.181897	9.02626e-07	-0.0343806	0.192807	-0.0318105	0.621779	-0.132896	0.000880521
12348-46	SL019681	Serine--tRNA ligase, mitochondrial	SYSM	Q9NP81	54938	SARS2	Human	-0.0435902	0.0267283	0.0417626	1	0	4	4	-0.0649034	0.109691	0.0855812	0.0130992	-0.546581	4.78893e-19	0.115963	0.033157	0.0328043	0.129471	0.0674174	0.281211	-0.0708075	0.315627	-0.282233	4.8773e-14	-0.103512	4.04444e-16	-0.0968065	5.28388e-14	0.0745013	2.39736e-32	3.23599e-30	1.74743e-28	2	1	2	0.179975	7.07866e-07	0.0252257	0.339145	-0.0908623	0.156443	-0.163503	3.49598e-05
12350-86	SL018899	Protein C-ets-2	ETS2	P15036	2114	ETS2	Human	0.0319955	4.56919e-08	1.81994e-07	0.000333048	1	4	4	-0.0127438	0.754206	-0.0241691	0.491211	-0.372182	4.36343e-09	0.0765023	0.157358	0.177279	1.84418e-16	-0.0134971	0.827777	-0.0301747	0.665393	-0.0887636	0.0212271	-0.115052	3.42406e-19	-0.0786427	1.64342e-09	0.0312365	1.76659e-07	6.96036e-07	0.00128767	1	0	1	0.032629	0.385665	0.00543074	0.837778	-0.0204008	0.749878	-0.054122	0.174034
12351-25	SL004396	Signal transducer and activator of transcription 1-alpha/beta	STAT1	P42224	6772	STAT1	Human	-0.0599404	0.00014111	0.00033968	1	0	5	5	-0.135629	0.000747405	0.0817661	0.0177716	-0.45527	2.12838e-13	0.108807	0.0452857	0.0116037	0.590474	0.0762596	0.223484	-0.0535444	0.452254	-0.313192	1.08374e-16	-0.16235	1.12836e-37	-0.0627834	1.11452e-06	0.0569491	3.82606e-18	4.49084e-17	2.78881e-14	2	1	2	0.189556	1.99721e-07	-0.00536235	0.838167	-0.0691729	0.281225	-0.207482	1.67896e-07
12352-70	SL019698	Arrestin domain-containing protein 3	ARRD3	Q96B67	57561	ARRDC3	Human	0.0722904	1.10924e-09	5.54923e-09	8.08523e-06	2	0	2	0.0101644	0.802365	0.0167283	0.633596	0.0841084	0.205823	-0.0165681	0.760116	0.124786	5.41875e-09	-0.0400288	0.522531	0.045757	0.522742	0.146894	0.000138846	0.00610658	0.634995	0.0107705	0.408551	0.158704	1.45178e-35	3.11235e-33	1.0582e-31	4	0	4	0.161386	1.38583e-05	0.0731778	0.00536505	0.347314	2.65203e-08	0.286228	1.84034e-13
12355-223	SL019676	Ribosome-recycling factor, mitochondrial	RRFM	Q96E11	92399	MRRF	Human	-0.0698901	4.76511e-07	1.64924e-06	0.00347329	0	4	4	-0.0102036	0.801379	0.0376761	0.281299	-0.483993	8.22798e-15	0.0625323	0.25066	-0.0459864	0.0309963	0.0632906	0.309608	-0.0670366	0.348815	-0.219822	5.57645e-09	-0.0989652	6.59906e-15	-0.0812699	2.6546e-10	0.0733889	1.23909e-23	3.48715e-22	9.03173e-20	2	1	2	0.155941	2.57662e-05	0.0269688	0.303744	-0.0465224	0.470585	-0.0983295	0.0130091
12356-65	SL005002	Sorcin	Sorcin	P30626	6717	SRI	Human	-0.111784	7.14066e-19	9.97093e-18	5.20483e-15	0	5	5	-0.0695137	0.0857295	0.0179497	0.607124	-0.44652	9.36432e-13	0.0855737	0.114274	-0.119214	2.9067e-08	0.0738827	0.236648	-0.046408	0.513492	-0.226888	2.2181e-09	-0.135508	9.44003e-27	-0.0780543	1.19843e-09	0.049006	4.77206e-12	2.95026e-11	3.47835e-08	2	1	2	0.14778	6.14692e-05	-0.0173159	0.511858	0.00285794	0.964349	-0.150044	0.00014583
12357-41	SL016390	Synaptosomal-associated protein 29	SNP29	O95721	9342	SNAP29	Human	-0.0149089	0.830921	0.860188	1	1	4	4	0.0219653	0.590044	0.059432	0.0903087	-0.377237	3.29816e-09	0.0110456	0.838317	0.050443	0.020115	-0.0072623	0.907131	-0.136896	0.0541823	-0.218698	1.5711e-08	-0.0938141	1.88785e-13	-0.0511433	7.72267e-05	0.0778693	2.90508e-25	1.13236e-23	2.11751e-21	2	1	2	0.166953	6.45686e-06	0.0196858	0.458364	-0.0140837	0.827069	-0.120129	0.00283654
12358-6	SL007325	Immunoglobulin-binding protein 1	IGBP1	P78318	3476	IGBP1	Human	-0.109795	2.69382e-17	3.15679e-16	1.96353e-13	0	5	5	-0.0876739	0.0298367	0.04108	0.23708	-0.481841	9.58544e-15	0.0883041	0.102747	-0.115388	7.36987e-08	0.0912933	0.1447	-0.00760339	0.914667	-0.251942	2.74503e-11	-0.105615	6.38315e-17	-0.078259	9.83371e-10	0.0545308	9.52111e-17	9.2656e-16	6.93994e-13	2	1	2	0.147361	5.78975e-05	-0.0174817	0.506429	-0.0148164	0.817033	-0.171658	1.38934e-05
12361-102	SL008513	Ras-related protein R-Ras2	RRAS2	P62070	22800	RRAS2	Human	0.0230756	0.0095344	0.0164294	1	2	1	2	0.0296061	0.466542	0.0101177	0.772938	-0.157225	0.017534	-0.0481193	0.374515	0.0501427	0.0207345	0.147616	0.0171665	-0.0188201	0.793416	0.00494132	0.899059	0.0276755	0.0319352	0.0223435	0.0875501	-0.0229512	0.0760449	0.107923	1	0	0	0	-0.0217091	0.562361	0.0209954	0.428575	-0.118663	0.0667322	0.0883161	0.0272734
12363-70	SL015111	Tribbles homolog 2	TRIB2	Q92519	28951	TRIB2	Human	0.0197415	0.0935814	0.128049	1	2	0	2	0.119031	0.00351907	-0.0250501	0.475391	-0.112858	0.0894824	-0.0279701	0.608072	0.0261884	0.227194	-0.0343818	0.582865	-0.0147598	0.83684	0.092582	0.0189706	0.00151221	0.907235	0.00614962	0.640152	0.0128411	0.986077	0.98811	1	0	0	0	0.0537191	0.151462	-0.0279078	0.293711	0.0429691	0.502817	0.0683656	0.0909442
12365-108	SL009453	RuvB-like 1	RUVB1	Q9Y265	8607	RUVBL1	Human	-0.00115813	0.958698	0.967592	1	1	2	2	0.118567	0.00354494	-0.00787695	0.821706	-0.182901	0.00590915	0.0109638	0.840337	0.00413596	0.849164	-0.0282844	0.651361	-0.0606011	0.395122	-0.0234626	0.552293	0.00634815	0.623706	-0.0509952	9.88221e-05	0.0484787	9.69716e-06	3.06383e-05	0.0706826	1	0	1	0.0712743	0.0549132	-0.0229768	0.387929	0.0868425	0.17474	0.061061	0.129616
12366-16	SL008832	Gamma-crystallin D	CRGD	P07320	1421	CRYGD	Human	0.0388451	7.70137e-06	2.25987e-05	0.0561353	3	1	3	0.0621776	0.127033	-0.0440004	0.209324	-0.172561	0.00919056	0.0351761	0.519495	0.0875546	5.48907e-05	-0.0664302	0.285831	-0.02459	0.73096	0.101982	0.00981131	0.0933961	4.56864e-13	-0.0056381	0.667208	0.0117501	0.442453	0.506206	1	0	1	1	-0.0208789	0.576397	0.0434126	0.102569	0.062191	0.334415	0.0871828	0.0313051
12367-52	SL019694	Macoilin	MACOI	Q8N5G2	55219	MACO1	Human	0.02783	0.000737557	0.00156417	1	1	3	3	0.0676322	0.0967063	-0.05274	0.133366	-0.197512	0.00262196	0.0542579	0.319	0.109236	4.767e-07	0.0137836	0.824786	0.0573276	0.422926	-0.16601	2.29951e-05	-0.00513402	0.692169	-0.0382358	0.00361281	-0.0247732	0.00364035	0.00704019	1	0	1	1	-0.0070631	0.850612	0.0178456	0.502383	-0.00988174	0.878334	-0.0567388	0.161261
12368-18	SL013848	Histone acetyltransferase KAT2B	PCAF	Q92831	8850	KAT2B	Human	0.0129512	0.0366848	0.0555339	1	1	1	1	0.148701	0.000224998	-0.00757563	0.829063	-0.353012	4.78112e-08	-0.0279067	0.607909	0.0468717	0.0308373	-0.0481371	0.438186	-0.0511375	0.46968	-0.0093167	0.813488	0.0261592	0.0434094	-0.0226101	0.085095	-0.0172166	0.980723	0.983557	1	0	0	0	-0.0105419	0.778466	0.034313	0.196693	-0.131985	0.0390115	-0.012153	0.763881
12370-30	SL006348	Apolipoprotein F	Apo F	Q13790	319	APOF	Human	0.0542008	0.00612345	0.0110207	1	4	1	4	0.046265	0.242283	0.110685	0.000966388	0.250859	3.99526e-05	-0.0817783	0.116568	0.0199933	0.312755	0.163278	0.00795262	0.0195416	0.768985	0.127783	0.000265183	-0.0769573	4.63752e-10	0.054227	1.29569e-05	0.043669	0.00340763	0.00663413	1	2	0	2	0.0732904	0.0429463	-0.00561931	0.818454	0.051447	0.384246	0.204321	1.10084e-08
12372-50	SL005671	Tropomyosin alpha-3 chain	Tropomyosin alpha-3 chain	P06753	7170	TPM3	Human	-0.0167105	0.68286	0.729391	1	0	1	1	0.0261437	0.521481	-0.024631	0.481867	-0.266718	4.9123e-05	0.0491716	0.364405	0.00515611	0.812469	0.0124328	0.842888	-0.0742348	0.294049	-0.0174729	0.658369	0.00145272	0.910851	-0.00192953	0.883374	0.00930546	0.0504299	0.0747273	1	1	0	1	-0.0234463	0.530662	0.0041384	0.876228	0.0147007	0.818382	0.0335035	0.40833
12373-73	SL014875	Transformer-2 protein homolog beta	TRA2B	P62995	6434	TRA2B	Human	0.0185855	0.237185	0.291936	1	5	0	5	0.118265	0.0031637	-0.044065	0.194727	0.193839	0.003087	-0.0237074	0.663184	-0.0425442	0.049852	-0.103266	0.0882614	0.0131134	0.853123	0.120964	0.00158257	0.0751947	1.29958e-09	0.124231	2.37452e-23	-0.0701004	1.76701e-08	7.70782e-08	0.000128798	1	2	2	-0.186464	2.44448e-07	-0.0194033	0.465127	-0.110479	0.0833789	0.07902	0.0463188
12374-8	SL019686	Platelet-activating factor acetylhydrolase IB subunit gamma	PA1B3	Q15102	5050	PAFAH1B3	Human	-0.105666	2.16325e-27	8.16993e-26	1.5768e-23	0	2	2	0.0254607	0.531199	-0.0017908	0.958269	-0.0222666	0.739853	0.102477	0.0556025	-0.221675	2.309e-26	0.0451611	0.467852	-0.00434981	0.950826	-0.0663988	0.0862691	-0.136817	1.77108e-28	0.0170857	0.175211	0.0640623	1.33482e-15	1.13795e-14	9.72949e-12	1	0	1	0.0796355	0.0274573	-0.0362195	0.163332	0.0875381	0.163681	-0.0332212	0.40395
12376-85	SL003762	Cyclin-dependent kinase 4 inhibitor D	p19-INK4d	P55273	1032	CDKN2D	Human	-0.0715155	4.09282e-07	1.42808e-06	0.00298325	0	4	4	-0.0688688	0.0877866	0.0489396	0.159716	-0.509502	1.02058e-16	0.10355	0.0562743	-0.0186469	0.385611	0.0930737	0.134911	-0.0399286	0.575922	-0.289858	1.31655e-14	-0.142382	5.85644e-30	-0.102354	7.43487e-16	0.0570817	3.31986e-16	3.04767e-15	2.41985e-12	2	1	2	0.189046	2.29458e-07	-0.000732473	0.977802	-0.0320724	0.617691	-0.199051	4.4026e-07
12378-71	SL012578	Tapasin	TPSN	O15533	6892	TAPBP	Human	-0.0873934	4.34489e-11	2.53562e-10	3.16699e-07	0	5	5	-0.00471067	0.908032	0.0294571	0.397122	-0.413254	6.48824e-11	0.0226346	0.677701	-0.102343	2.39043e-06	0.0488774	0.435279	-0.0545367	0.446596	-0.219014	1.43227e-08	-0.0709273	3.78928e-08	-0.0477493	0.000258831	0.0620179	5.45363e-23	1.33996e-21	3.97515e-19	2	0	2	0.14914	5.02444e-05	-0.0103834	0.696238	-0.0979285	0.128108	-0.0863942	0.0318657
12381-26	SL008046	Carbonyl reductase [NADPH] 1	CBR1	P16152	873	CBR1	Human	0.0660782	1.32637e-09	6.54566e-09	9.66794e-06	4	0	4	0.000622831	0.987789	0.0178809	0.581564	0.241724	0.000174256	0.00142663	0.978951	0.0907342	5.46888e-06	-0.0610124	0.320227	0.0268386	0.697205	-8.80927e-05	0.998131	0.0837988	1.22361e-11	0.0547574	1.22873e-05	-0.00684783	0.026122	0.0415546	1	0	1	1	0.0516275	0.131172	0.00226517	0.926247	0.032142	0.608621	0.0332057	0.391001
12382-2	SL019687	Probable ATP-dependent RNA helicase DDX58	DDX58	O95786	23586	DDX58	Human	-0.0541008	2.79103e-05	7.50693e-05	0.203438	0	3	3	0.00967401	0.812523	-0.039103	0.264717	-0.155304	0.0192404	-0.0356581	0.512785	-0.0781278	0.000301186	0.0333257	0.594572	0.00863166	0.903467	-0.089494	0.0229594	-0.0193281	0.135594	0.00182806	0.889267	-0.00627882	0.263806	0.324045	1	0	0	0	0.0387998	0.299775	-0.0318494	0.22871	-0.110272	0.0864024	-0.00113389	0.977693
12384-92	SL019700	COP9 signalosome complex subunit 7b	CSN7B	Q9H9Q2	64708	COPS7B	Human	0.0429756	0.00620604	0.0111446	1	2	0	2	0.0689815	0.0904988	0.0502827	0.150422	0.108916	0.102602	-0.0282467	0.60051	0.0143467	0.504514	0.056246	0.365811	0.0964129	0.172508	0.128502	0.00101059	0.0609087	2.4286e-06	0.00141365	0.914106	-0.0340837	0.00166093	0.00345251	1	1	1	1	-0.0210937	0.572141	-0.0141329	0.590808	-0.169835	0.00697692	0.140533	0.000477722
12385-4	SL006471	Calpain-3	CAN3	P20807	825	CAPN3	Human	-0.0490305	0.000122998	0.000299344	0.896534	0	4	4	0.0474348	0.234742	-0.00566931	0.868736	-0.209559	0.00114967	0.0731909	0.166875	-0.0645127	0.00248177	-0.107602	0.0813871	-0.028188	0.68486	-0.111934	0.00419906	-0.0648642	3.32008e-07	0.0129133	0.316581	0.037072	8.90785e-09	4.00551e-08	6.49293e-05	1	0	1	0.0311744	0.392908	-0.070699	0.00687196	0.0320373	0.606822	-0.0373498	0.353234
12386-11	SL012837	Aminopeptidase B	AMPB	Q9H4A4	6051	RNPEP	Human	0.029961	0.0126634	0.0212632	1	2	0	2	-0.0561244	0.169293	-0.0755399	0.030439	0.453216	6.87909e-13	-0.0376145	0.488896	0.00545009	0.801454	-0.125247	0.0431356	0.0886445	0.21522	0.0729376	0.0577085	0.18458	1.64072e-49	0.0106422	0.405032	-0.0501684	3.47902e-05	0.00010091	0.253586	0	2	2	-0.18127	9.32839e-07	-0.0130769	0.621467	0.0269992	0.676887	0.0233058	0.556885
12387-7	SL013045	PDZ and LIM domain protein 4	PDLI4	P50479	8572	PDLIM4	Human	0.0490588	1.57831e-07	5.85165e-07	0.00115043	1	1	1	-0.0421755	0.300359	0.00669881	0.848565	-0.229833	0.000452038	0.0030469	0.955452	0.137527	1.46758e-10	0.21692	0.000486286	0.0119971	0.867719	0.0618623	0.114729	-0.00591529	0.646522	-0.00868665	0.5063	-0.0376844	2.79047e-09	1.31905e-08	2.03397e-05	0	1	1	-0.0538919	0.15078	-0.0181177	0.491729	0.0296952	0.644725	0.00798418	0.842457
12389-4	SL007790	Origin recognition complex subunit 6	ORC6	Q9Y5N6	23594	ORC6	Human	-0.0324324	0.00716183	0.0127121	1	2	1	2	0.0989594	0.0145837	-0.0312086	0.364803	-0.102847	0.121689	-0.0866469	0.110261	-0.0840316	8.64884e-05	-0.0116191	0.848488	-0.0895573	0.206721	0.037127	0.344003	0.0350691	0.00571398	0.0295005	0.0217412	-0.0408874	2.07517e-06	7.20626e-06	0.0151259	0	1	1	-0.0427278	0.247569	-0.0175977	0.501189	-0.0853953	0.183573	0.086936	0.0308106
12391-27	SL019695	PDZ domain-containing protein 7	PDZD7	Q9H5P4	79955	PDZD7	Human	-0.0352698	7.12378e-05	0.000179983	0.519252	0	2	2	-0.00578464	0.887688	0.0571067	0.10192	0.0809165	0.222639	0.0497011	0.362932	-0.102329	2.24401e-06	-0.0159606	0.799018	-0.108906	0.12496	0.0300593	0.446726	-0.0349255	0.00709972	0.00102006	0.9382	0.0027431	0.943787	0.952542	1	1	0	1	0.0609395	0.100778	4.13194e-05	0.998759	-0.11477	0.0740796	0.115352	0.00435755
12392-30	SL019701	ADP-ribosylation factor-like protein 1	ARL1	P40616	400	ARL1	Human	-0.0324149	0.00407985	0.00758818	1	1	4	4	0.179619	1.19613e-05	0.027813	0.427617	-0.272569	3.36515e-05	0.0140059	0.798171	-0.0787153	0.000284873	0.0882535	0.157522	-0.0980131	0.171508	-0.122526	0.00189121	0.0204107	0.114837	-0.0464276	0.000395308	0.0527091	5.2806e-06	1.74322e-05	0.0384903	2	0	2	0.152279	4.27847e-05	0.0176354	0.507156	0.0630762	0.329807	-0.058168	0.151368
12394-53	SL006601	Transmembrane protein C16orf54	CP054	Q6UWD8	283897	C16orf54	Human	0.021608	0.0972445	0.132613	1	0	0	0	0.0327166	0.423152	-0.012477	0.722856	0.0568331	0.393598	0.00705817	0.89692	0.0211292	0.330992	0.0558083	0.372453	-0.0385925	0.589288	0.0460889	0.244326	0.0253773	0.0504985	0.0176121	0.180559	-0.00343228	0.975561	0.979323	1	1	0	1	-0.0336197	0.370936	-0.0222028	0.403439	-0.035665	0.578514	0.0732587	0.0708133
12395-86	SL019677	Aspartate--tRNA ligase, mitochondrial	SYDM	Q6PI48	55157	DARS2	Human	-0.0826581	2.06887e-09	9.94723e-09	1.508e-05	1	5	5	-0.141057	0.000438225	0.108585	0.00165695	-0.518599	3.18552e-17	0.110989	0.0401012	-0.0380946	0.0760315	0.0915727	0.143463	-0.00290455	0.967427	-0.311763	4.16806e-17	-0.157016	1.46217e-36	-0.086299	8.03623e-12	0.0575745	2.47034e-21	4.67696e-20	1.80063e-17	2	1	2	0.170582	2.89401e-06	0.00383878	0.884071	-0.0764714	0.233962	-0.194514	7.26645e-07
12396-19	SL006368	3-hydroxyisobutyryl-CoA hydrolase, mitochondrial	HIBCH	Q6NVY1	26275	HIBCH	Human	-0.10081	1.86461e-12	1.2538e-11	1.35912e-08	0	6	6	-0.129837	0.00123193	0.0564931	0.102641	-0.543627	5.58355e-19	0.0978503	0.071501	-0.0706152	0.00105692	0.0567572	0.364711	-0.0729972	0.303155	-0.275527	1.77276e-13	-0.119551	2.34815e-21	-0.0614578	1.54943e-06	0.0719934	8.09115e-26	3.57433e-24	5.89764e-22	2	1	2	0.166144	5.25212e-06	-0.00065688	0.980099	-0.0280805	0.661522	-0.162303	3.74571e-05
12398-15	SL019692	Paired box protein Pax-4	PAX4	O43316	NA	PAX4	Human	-0.0101699	0.527972	0.582648	1	0	0	0	0.0143221	0.725373	-0.0633364	0.0706749	-0.0951521	0.150746	0.161027	0.00296228	-0.00586676	0.787313	0.0297364	0.632438	0.138682	0.0512955	-0.00064397	0.98697	0.00523059	0.686873	-0.00289444	0.825795	-0.0184117	0.0693045	0.0993824	1	0	1	1	-0.000565149	0.98797	0.0264966	0.318684	-0.0999688	0.119251	0.0806666	0.0456685
12399-194	SL013198	Coiled-coil domain-containing protein 50	CCD50	Q8IVM0	152137	CCDC50	Human	-0.103565	1.89043e-14	1.58748e-13	1.37793e-10	0	5	5	-0.0297915	0.463994	0.0231826	0.504608	-0.509123	9.68595e-17	0.0523982	0.337743	-0.100895	3.17171e-06	0.00951039	0.87954	-0.066396	0.352648	-0.262702	3.90867e-12	-0.114266	4.36053e-19	-0.0519637	6.42476e-05	0.0664818	9.55249e-25	3.28434e-23	6.96281e-21	2	1	2	0.146397	6.69033e-05	0.0211312	0.42531	-0.0626226	0.33163	-0.1523	0.000125805
12400-25	SL015259	Ubiquitin-conjugating enzyme E2 T	UBE2T	Q9NPD8	29089	UBE2T	Human	0.0110569	0.793587	0.828318	1	1	0	1	0.0637102	0.118597	-0.0566991	0.1047	0.158298	0.0142105	0.026592	0.625767	-0.0107782	0.615897	-0.023358	0.709518	-0.0379355	0.594024	0.0787607	0.0460864	0.0235714	0.0691048	-0.00305547	0.816207	-0.0310642	0.00103318	0.00224801	1	0	2	2	-0.124653	0.000803762	0.03088	0.239857	-0.00664142	0.917867	0.0850744	0.034895
12401-3	SL019706	AMSH-like protease	STALP	Q96FJ0	57559	STAMBPL1	Human	-0.0532451	9.43537e-05	0.000234835	0.687744	0	3	3	0.10195	0.0123199	-0.022256	0.525773	-0.408176	1.30772e-10	0.044305	0.419321	-0.0451451	0.0374369	0.0152883	0.806811	-0.00423762	0.95279	-0.186651	7.86505e-07	-0.114015	9.14567e-19	0.00493664	0.706704	-0.00291604	0.227402	0.284604	1	1	1	1	0.129672	0.000490841	-0.0167187	0.529124	-0.0968551	0.131994	-0.0359148	0.36536
12403-30	SL019678	Ras-related protein Rab-39B	RB39B	Q96DA2	116442	RAB39B	Human	-0.0424146	4.65771e-05	0.000121164	0.339501	1	2	2	0.0843356	0.0384323	-0.0513988	0.143402	-0.0317622	0.631682	-0.0355302	0.514238	-0.100117	3.64356e-06	-0.00353625	0.954985	0.0315449	0.658141	-0.00146119	0.970512	-0.0275674	0.0333945	0.0347509	0.00814595	-0.0122238	0.20172	0.255903	1	0	0	0	-0.0203617	0.587587	-0.0317623	0.230086	-0.0288072	0.655055	0.0538327	0.18379
12406-119	SL000635	GTP-binding protein Di-Ras3	ARHI	O95661	9077	DIRAS3	Human	0.0420636	0.000250308	0.000578288	1	2	0	2	0.0237861	0.558849	0.0657199	0.060619	-0.022603	0.735056	0.140002	0.00989824	0.0553454	0.0109025	-0.0405342	0.511278	-0.0684258	0.33493	0.0786684	0.0453837	0.0339038	0.00883021	0.0263842	0.0444269	-0.00426148	0.408625	0.472697	1	0	0	0	-0.0148919	0.690017	0.0550364	0.0379483	-0.012463	0.844707	0.00855905	0.832187
12408-333	SL015330	Ras-related protein Rab-22A	RB22A	Q9UL26	57403	RAB22A	Human	-0.10611	2.82722e-16	2.95662e-15	2.06076e-12	0	5	5	0.0102493	0.801515	0.0399839	0.251158	-0.504766	3.55597e-16	0.0586327	0.282516	-0.119335	2.60545e-08	-0.0317739	0.610908	-0.0748188	0.293657	-0.280524	1.49059e-13	-0.122556	2.04288e-22	-0.042313	0.000942997	0.0418261	1.09418e-14	8.45752e-14	7.97544e-11	2	1	2	0.172364	2.813e-06	-0.0262498	0.319273	-0.133405	0.0376943	-0.141521	0.000410999
12409-90	SL019707	Ras-related protein Rab-7b	RAB7B	Q96AH8	338382	RAB7B	Human	0.0108352	0.879822	0.902099	1	2	0	2	0.0717683	0.0739755	0.0119413	0.734148	0.088212	0.185293	0.138397	0.0109158	-0.044913	0.0386792	0.0470458	0.453148	-0.0361987	0.614698	0.114658	0.00348472	0.0662973	3.04802e-07	0.0194605	0.138602	-0.0282135	3.74721e-05	0.000108001	0.273134	0	1	1	-0.0410858	0.273693	-0.00942324	0.722822	0.00276412	0.965934	0.0542469	0.179881
12411-60	SL019679	Protein max	MAX	P61244	4149	MAX	Human	-0.0506371	0.000666062	0.00142332	1	0	4	4	-0.0136306	0.737152	0.066421	0.058196	-0.477338	1.18026e-14	0.0417394	0.442472	-0.000911707	0.966505	0.0751063	0.223457	-0.0390884	0.585564	-0.281775	1.06451e-13	-0.126826	7.73615e-24	-0.0797203	4.5268e-10	0.0694223	8.15455e-26	3.58063e-24	5.94385e-22	2	1	2	0.154237	3.37926e-05	-0.00352452	0.894268	-0.0419306	0.515697	-0.174357	1.12178e-05
12414-31	SL004815	14-3-3 protein beta/alpha	14-3-3 protein beta/alpha	P31946	7529	YWHAB	Human	-0.0900977	2.20103e-11	1.3237e-10	1.60433e-07	0	6	6	-0.105719	0.00838835	0.0787066	0.0238622	-0.511201	1.25139e-16	0.116794	0.0317104	-0.0577706	0.00733719	0.0801724	0.199423	-0.0144248	0.840058	-0.307671	2.108e-16	-0.141187	2.69725e-29	-0.0997256	4.97144e-15	0.0600996	3.51141e-20	5.528e-19	2.55946e-16	2	1	2	0.182506	6.82345e-07	0.016146	0.540536	-0.0713641	0.267594	-0.18132	4.51435e-06
12415-122	SL011710	Endothelial differentiation-related factor 1	EDF1	O60869	8721	EDF1	Human	-0.0845877	1.5297e-14	1.30257e-13	1.115e-10	1	2	2	-0.0323875	0.421179	-0.0920822	0.00856339	0.0161504	0.806707	-0.0662042	0.224767	-0.151783	1.04217e-12	-0.0183712	0.768068	0.0282087	0.688006	0.0368455	0.349315	-0.0926201	8.19393e-13	0.0604229	4.23465e-06	-0.0238447	0.0279842	0.0441796	1	0	0	0	-0.0636129	0.089234	-0.0178171	0.497343	-0.0353704	0.583176	0.0645526	0.110475
12417-46	SL019708	EKC/KEOPS complex subunit TPRKB	TPRKB	Q9Y3C4	51002	TPRKB	Human	-0.0179286	0.0276605	0.0430991	1	2	1	2	0.183531	5.00397e-06	-0.0541732	0.114195	-0.00108203	0.986676	-0.0263833	0.626941	-0.0781491	0.000315819	-0.0189526	0.761809	-0.0470801	0.509969	-0.0032468	0.933927	0.0468625	0.000271868	-0.0250954	0.0546928	-0.0219907	0.0161746	0.0270987	1	0	1	1	-0.00829396	0.820865	-0.00839261	0.751903	-0.0567796	0.375316	0.0133997	0.738692
12420-10	SL019684	Glycerol-3-phosphate dehydrogenase 1-like protein	GPD1L	Q8N335	23171	GPD1L	Human	-0.116023	2.11535e-28	8.9126e-27	1.54188e-24	3	3	3	-0.128455	0.00144401	-0.102076	0.00350595	0.241297	0.000208544	-0.0244392	0.652155	-0.241413	7.4998e-30	0.0200948	0.746829	0.0116739	0.869257	0.0894807	0.0225922	-0.0537079	3.2703e-05	0.0641849	9.82724e-07	-0.0226061	0.00798698	0.0143694	1	0	1	1	-0.0799733	0.0324598	-0.0569966	0.0305299	0.0169648	0.791931	0.0579221	0.151055
12422-143	SL019693	Arachidonate 15-lipoxygenase B	LX15B	O15296	247	ALOX15B	Human	0.0455546	0.00061214	0.00131619	1	3	0	3	-0.0045381	0.91065	-0.0064318	0.854212	0.166696	0.0117257	-0.0525868	0.330465	0.0575041	0.00796184	0.115806	0.062902	0.143242	0.0445747	0.0397148	0.315543	0.012816	0.322109	0.0520701	7.09198e-05	0.0127984	0.348121	0.411391	1	1	1	1	0.0626313	0.0933473	0.0253625	0.33905	0.044251	0.492492	0.0345815	0.394366
12423-38	SL019697	APOBEC1 complementation factor	A1CF	Q9NQ94	29974	A1CF	Human	0.00855624	0.918677	0.934315	1	3	1	3	0.137307	0.000725763	0.0348886	0.321233	0.0278877	0.675789	-0.00464179	0.932073	-0.0556823	0.0103893	-0.0276985	0.653569	-0.107496	0.128549	0.135965	0.000542452	0.0759616	4.59554e-09	-0.0151854	0.248254	0.0225177	0.322196	0.385566	1	0	0	0	-0.0207985	0.579633	-0.0528067	0.0470483	0.164915	0.0100753	0.0812157	0.0448785
12424-107	SL019702	Thymocyte nuclear protein 1	THYN1	Q9P016	29087	THYN1	Human	-0.0032184	0.126529	0.168113	1	2	1	2	0.171478	2.23185e-05	-0.0161186	0.646197	0.00310212	0.962767	0.0264631	0.625404	-0.0596907	0.00580772	-0.106418	0.0871875	-0.0419536	0.558246	0.0034108	0.931327	0.00341365	0.792042	0.109327	6.23961e-17	-0.0290716	0.00160431	0.00334205	1	1	1	1	-0.0671501	0.0729995	0.00856358	0.746537	-0.0346311	0.590306	0.0468802	0.247685
12425-104	SL008834	ADP-ribosylation factor 6	ARF6	P62330	382	ARF6	Human	0.0525489	1.4181e-14	1.21606e-13	1.03365e-10	1	4	4	-0.0465566	0.253822	0.00552744	0.874655	-0.411813	1.04253e-10	0.101921	0.0609473	0.231065	3.14325e-27	0.0957386	0.122583	0.0200652	0.77807	-0.1341	0.000608851	-0.127391	6.11218e-23	-0.0987326	4.95769e-14	0.0397711	2.77398e-07	1.06925e-06	0.00202196	2	0	2	0.0967342	0.00936339	0.0402104	0.129407	0.00142253	0.982333	-0.0757405	0.0601615
12426-19	SL016520	MOB kinase activator 1A	MOL1B	Q9H8S9	55233	MOB1A	Human	-0.0356491	0.0353248	0.0536533	1	0	4	4	0.00621905	0.878869	0.00252344	0.942709	-0.400197	2.557e-10	0.111641	0.0401811	0.0264973	0.216104	0.0354369	0.571607	-0.0220889	0.75601	-0.231872	1.06076e-09	-0.0920036	5.86111e-13	-0.105771	2.56346e-16	0.0138154	0.157672	0.206666	1	1	1	1	0.120128	0.0012615	-0.0231853	0.376553	-0.0102619	0.873315	-0.115041	0.00379319
12427-8	SL007185	M-phase inducer phosphatase 2	MPIP2	P30305	994	CDC25B	Human	0.0119179	0.938281	0.9512	1	0	1	1	0.0748934	0.0650778	0.0149949	0.66861	0.0853796	0.196022	-0.00539642	0.921117	-0.019645	0.364942	-0.0227445	0.715157	0.156824	0.0275298	0.049637	0.209713	-0.0402876	0.00190306	0.0251484	0.055927	0.0144443	0.120776	0.162951	1	0	0	0	0.070484	0.0585098	-0.0375738	0.155664	-0.0392851	0.545241	0.010147	0.80272
12428-2	SL015008	Lysophospholipase-like protein 1	LYPL1	Q5VWZ2	127018	LYPLAL1	Human	-0.0758565	3.78898e-08	1.53347e-07	0.000276179	0	4	4	-0.00124018	0.975739	-0.00149678	0.966028	-0.387727	9.84116e-10	0.0203531	0.709287	-0.0922369	2.00665e-05	0.0981179	0.115785	-0.0750294	0.292296	-0.133029	0.000723086	-0.0431013	0.000842188	-0.0124524	0.341657	0.0405774	3.3623e-06	1.13673e-05	0.0245078	2	0	2	0.108547	0.00371126	0.0355663	0.179827	-0.0497665	0.440013	-0.0241647	0.550947
12430-78	SL011150	Polyadenylate-binding protein-interacting protein 1	PAIP1	Q9H074	10605	PAIP1	Human	0.00736916	0.946782	0.95782	1	4	0	4	-0.0318973	0.434654	-0.0405885	0.245232	0.174538	0.0077013	-0.0158135	0.772051	-0.0257033	0.237147	0.14725	0.0182496	0.120656	0.0896556	0.108894	0.00518811	0.0484055	0.000177858	0.0367083	0.00504498	0.00543026	0.203073	0.257425	1	0	1	1	-0.00204976	0.9563	0.0628223	0.0180504	0.0550948	0.392969	0.0869375	0.0305994
12431-13	SL019737	Protein pelota homolog	PELO	Q9BRX2	53918	PELO	Human	-0.00748635	0.765324	0.804274	1	1	1	1	0.0840958	0.0395246	-0.0722302	0.0383964	-0.218656	0.000897852	0.0198428	0.71686	0.010818	0.618895	0.0346101	0.577128	0.0167993	0.813587	-0.0609118	0.120163	0.0358291	0.00574834	0.00744237	0.571544	-0.0125681	0.27995	0.341516	1	0	0	0	0.0242509	0.516074	0.0105933	0.690434	-0.0425988	0.50502	-0.0654798	0.103902
12432-23	SL010232	Calcyclin-binding protein	CYBP	Q9HB71	27101	CACYBP	Human	-0.0346945	0.0244315	0.0384957	1	1	5	5	-0.113066	0.00490212	0.0855459	0.0140451	-0.510065	7.75319e-17	0.136722	0.0130473	0.0713396	0.000995203	0.0723111	0.245368	-0.00068368	0.992368	-0.312723	6.88733e-17	-0.166576	3.41647e-40	-0.097169	2.65743e-14	0.0677358	1.45117e-23	3.99153e-22	1.05776e-19	2	1	2	0.201331	4.14043e-08	0.00753776	0.775817	-0.0551749	0.391963	-0.199908	4.08949e-07
12433-8	SL019709	ADP-ribosylation factor-like protein 11	ARL11	Q969Q4	115761	ARL11	Human	0.0190907	0.013812	0.0229904	1	1	4	4	0.0691674	0.0900048	0.048148	0.16973	-0.377327	3.89411e-09	0.140349	0.00967207	0.101869	2.59708e-06	0.0490997	0.430487	-0.048013	0.505068	-0.194146	4.7956e-07	-0.0672805	1.26546e-07	-0.0715168	2.84572e-08	0.0438504	2.79614e-11	1.61754e-10	2.0381e-07	2	1	2	0.114816	0.00209477	0.000480288	0.985568	-0.0473306	0.465541	-0.100024	0.0125826
12434-25	SL008617	IST1 homolog	K0174	P53990	9798	IST1	Human	-0.0467999	0.00329803	0.0062375	1	0	4	4	-0.0605109	0.132336	0.075038	0.0310913	-0.522688	1.6992e-17	0.148586	0.00720341	0.029029	0.17636	0.0736879	0.235423	-0.00910263	0.897996	-0.294203	2.93249e-15	-0.165482	2.25794e-40	-0.0792382	3.95968e-10	0.0727264	1.23196e-25	5.19062e-24	8.97977e-22	2	1	2	0.208348	1.18178e-08	0.0104348	0.690803	-0.047536	0.458323	-0.196682	5.4206e-07
12436-84	SL005847	Glutathione S-transferase omega-1	GST omega-1	P78417	9446	GSTO1	Human	0.0123126	0.482881	0.540913	1	3	1	3	0.123621	0.00240393	-0.038033	0.273802	0.166737	0.0111792	-0.0182957	0.738535	-0.0286642	0.186767	-0.0214949	0.730436	0.113254	0.110867	-0.110734	0.0049135	0.117685	7.32248e-20	-0.0120252	0.359618	-0.0277239	0.00361692	0.00700417	1	0	1	1	0.0155024	0.676834	0.0182891	0.490913	-0.0319461	0.615744	-0.0893494	0.0268961
12437-18	SL019726	Serine/threonine-protein kinase ULK3	ULK3	Q6PHR2	25989	ULK3	Human	-0.0194962	0.132033	0.174789	1	2	2	2	0.155137	0.000135314	0.0376013	0.283105	-0.292341	7.43446e-06	0.0079097	0.883964	-0.0742457	0.000598893	-0.019904	0.748641	0.0188493	0.792397	0.0620847	0.114948	0.0609824	2.49889e-06	0.00705166	0.591578	0.00122808	0.685162	0.734974	1	0	0	0	0.015312	0.682802	-0.0306038	0.247874	0.0029405	0.963612	0.00831129	0.837185
12438-127	SL014754	DNA-3-methyladenine glycosylase	3MG	P29372	4350	MPG	Human	-0.00940529	0.603274	0.65416	1	1	2	2	0.101273	0.0130815	-0.0596333	0.0879085	-0.0906073	0.176617	0.0251239	0.644417	0.000615126	0.977458	-0.0722202	0.247907	-0.0273828	0.702663	-0.104498	0.00786384	-0.0829124	1.52736e-10	0.0851111	8.80137e-11	-0.0190222	0.714611	0.762077	1	0	0	0	-0.00525652	0.888013	-0.0024842	0.925575	-0.132195	0.039902	0.0187467	0.643412
12439-67	SL004395	Interferon regulatory factor 9	ISGF3	Q00978	10379	IRF9	Human	0.0504805	1.90228e-06	6.06283e-06	0.0138657	2	0	2	0.0963969	0.0179926	0.00195746	0.955496	-0.0322241	0.628476	-0.0840759	0.123125	0.0823226	0.000149252	-0.0898199	0.151385	-0.0200888	0.777817	0.0380601	0.333942	0.0580654	7.35044e-06	0.0278907	0.0336746	-0.00715136	0.140469	0.186126	1	1	1	1	-0.0073027	0.845101	0.0410318	0.122527	-0.0438262	0.494619	0.109692	0.00641496
12442-4	SL019715	Rho-related GTP-binding protein RhoD	RHOD	O00212	29984	RHOD	Human	0.0366345	0.0110609	0.0188152	1	1	0	1	0.0509336	0.21147	0.0351021	0.317105	0.0458519	0.491152	-0.0931046	0.0870393	0.0286774	0.186253	-0.0359745	0.565902	0.0404652	0.571133	0.185702	1.69293e-06	0.0110848	0.392386	0.0138153	0.292961	0.0159359	0.941088	0.951268	1	1	0	1	-0.0099591	0.790513	-0.0145659	0.583508	0.0713951	0.268141	0.147433	0.000224689
12444-39	SL006967	Nuclear receptor subfamily 5 group A member 2	NR5A2	O00482	2494	NR5A2	Human	0.0287125	0.0185013	0.0298617	1	2	0	2	0.0694034	0.0883285	0.00103324	0.976504	0.0239	0.72005	-0.00978951	0.857832	0.0186332	0.390662	-0.0138099	0.825419	0.0951544	0.181163	0.0516778	0.191577	0.0633061	1.04711e-06	0.0311151	0.0179819	-0.0151964	0.0047202	0.00893419	1	0	1	1	-0.0291387	0.437096	0.0316276	0.233863	0.0230193	0.721316	0.0157569	0.697895
12445-50	SL019727	Ankyrin repeat domain-containing protein 27	ANR27	Q96NW4	84079	ANKRD27	Human	-0.0665418	5.41177e-08	2.12878e-07	0.000394464	0	3	3	-0.0878012	0.031434	-0.0185813	0.596965	-0.042686	0.517877	0.0890936	0.102246	-0.0941627	1.36777e-05	0.00713272	0.908773	-0.0563982	0.430086	-0.103325	0.0081353	-0.0361963	0.00522311	-0.0159724	0.224168	-0.0143701	0.00238564	0.00479299	1	1	1	1	0.0912305	0.014911	-0.0367504	0.165552	-0.0465525	0.467336	-0.0296116	0.464186
12446-49	SL005253	Glutathione S-transferase A1	GST A1-1	P08263	2938	GSTA1	Human	-0.0608492	6.66646e-07	2.25904e-06	0.00485919	1	1	1	-0.0109179	0.788665	-0.0288313	0.409285	-0.115438	0.0741573	-0.0527691	0.332485	-0.106715	6.98975e-07	-0.0216994	0.730387	-0.00405295	0.954411	0.00926628	0.814961	-0.0222941	0.0852973	0.0308221	0.0189305	-0.02512	0.071767	0.102571	1	0	1	1	-0.106913	0.00413102	-0.0466048	0.0774485	0.0150189	0.810962	-0.0361536	0.37375
12448-246	SL006476	Glycylpeptide N-tetradecanoyltransferase 1	NMT1	P30419	4836	NMT1	Human	-0.0559382	0.000226809	0.000527172	1	0	5	5	-0.107793	0.00719045	0.0930976	0.00742849	-0.503214	1.66762e-16	0.12677	0.0192284	0.0180594	0.404346	0.0748699	0.2301	-0.0116013	0.871054	-0.313982	3.47198e-17	-0.183474	5.40017e-49	-0.0667398	1.57229e-07	0.0663192	6.40819e-22	1.31575e-20	4.67093e-18	2	1	2	0.182703	6.69226e-07	0.00823067	0.755621	-0.0328372	0.61047	-0.198188	4.65502e-07
12449-16	SL012991	Peptidyl-prolyl cis-trans isomerase H	PPIH	O43447	10465	PPIH	Human	-0.126064	3.01529e-23	6.68039e-22	2.19785e-19	0	5	5	-0.0513931	0.204462	0.0191583	0.582014	-0.490169	2.30852e-15	0.086889	0.11022	-0.147328	5.89743e-12	0.0533932	0.392487	-0.0528135	0.457438	-0.275808	2.77193e-13	-0.130061	8.64777e-25	-0.052564	4.3914e-05	0.0495318	1.02485e-10	5.61665e-10	7.47014e-07	2	1	2	0.159199	1.48957e-05	-0.000510688	0.98454	0.00317251	0.9606	-0.173791	1.12702e-05
12450-42	SL016459	Phosphomevalonate kinase	PMVK	Q15126	10654	PMVK	Human	-0.0899957	1.00071e-11	6.28269e-11	7.2942e-08	0	4	4	-0.0127909	0.753304	0.0511901	0.141359	-0.528311	1.70518e-17	0.107682	0.0472193	-0.0873798	4.69194e-05	0.109297	0.080632	-0.0376946	0.595936	-0.281188	8.72338e-14	-0.133823	5.75438e-27	-0.025469	0.0445515	0.0563195	7.15968e-19	9.35249e-18	5.21869e-15	2	1	2	0.173429	2.35911e-06	-0.0193682	0.461931	-0.0824625	0.196963	-0.179243	5.90457e-06
12451-62	SL018858	Transcription regulator protein BACH1	BACH1	O14867	571	BACH1	Human	-0.118113	3.89465e-27	1.39843e-25	2.83881e-23	1	3	3	-0.121002	0.00258748	-0.0841199	0.0162435	0.0679076	0.305301	0.0398299	0.464411	-0.214244	6.12368e-24	0.0139935	0.821882	-0.00696342	0.921529	0.0397252	0.313584	-0.0839289	8.31534e-11	0.0339932	0.00959261	-0.0151324	0.152562	0.200727	1	0	0	0	0.0103979	0.78162	-0.0548292	0.0368012	-0.0668896	0.296846	0.0270188	0.504342
12452-32	SL019721	Histone-lysine N-methyltransferase SUV420H2	SV422	Q86Y97	84787	KMT5C	Human	-0.0349243	4.86232e-05	0.000125947	0.354415	3	1	3	-0.0590357	0.148687	0.00106149	0.975797	0.198906	0.00252769	-0.0801354	0.138935	-0.122332	1.26158e-08	0.0231906	0.709347	0.064096	0.354599	0.184888	2.32713e-06	0.0194392	0.133365	0.032443	0.0134484	-0.052842	4.43354e-07	1.66664e-06	0.00323161	0	2	2	-0.100736	0.00685629	-0.00863421	0.743453	-0.0975116	0.126559	0.0715525	0.0772158
12453-161	SL019728	Nuclear RNA export factor 1	NXF1	Q9UBU9	10482	NXF1	Human	-0.0172663	0.484163	0.542099	1	1	3	3	0.0963992	0.0175048	-0.0488255	0.161707	-0.181614	0.00621529	-0.0010494	0.984515	-0.0150634	0.486545	-0.0364251	0.560251	0.021875	0.759424	-0.124805	0.00147982	-0.0287685	0.0262471	0.0888518	1.18254e-11	-0.0288386	0.502736	0.566287	1	1	0	1	-0.0381275	0.307493	0.0100348	0.70513	-0.147766	0.0213196	-0.0443187	0.272501
12454-105	SL019732	N-terminal Xaa-Pro-Lys N-methyltransferase 1	NTM1A	Q9BV86	28989	NTMT1	Human	0.00646023	0.650669	0.698692	1	1	1	1	0.09671	0.0175467	0.0147478	0.673511	-0.159399	0.016605	-0.0478283	0.380073	-0.0144416	0.505616	0.128975	0.038795	0.0502365	0.482092	0.0562927	0.153007	0.0340561	0.00855264	0.00102274	0.93792	-0.0384216	0.115503	0.156661	1	0	1	1	-0.0887838	0.0172915	-0.0124562	0.63922	-0.118811	0.0639305	-0.026611	0.511264
12455-48	SL019739	Myoneurin	MYNN	Q9NPC7	55892	MYNN	Human	-0.0126861	0.111903	0.150407	1	3	1	3	0.0158261	0.698469	-0.0721139	0.0400272	0.199519	0.00247304	-0.0268388	0.622956	-0.0664367	0.00209884	-0.0651315	0.298469	-0.00646802	0.926984	0.14196	0.000301597	0.0153318	0.236064	0.0915219	2.55849e-12	-0.0419279	1.46056e-07	5.80167e-07	0.00106461	0	1	1	-0.020966	0.576143	-0.0309308	0.240377	-0.0329267	0.607137	-0.0037186	0.926906
12456-5	SL019744	6-phosphofructo-2-kinase/fructose-2,6-bisphosphatase 3	F263	Q16875	5209	PFKFB3	Human	-0.12545	7.70809e-29	3.48971e-27	5.61843e-25	1	2	2	-0.0322646	0.425356	-0.0696507	0.047072	-0.0413609	0.53578	-0.0399375	0.459659	-0.237041	6.62015e-29	0.0749597	0.23135	-0.0448451	0.52709	-0.0819939	0.0370051	-0.0622553	1.36359e-06	0.0616558	2.43265e-06	0.010458	0.306097	0.369333	1	2	0	2	0.0908783	0.0150531	-0.0397734	0.130759	-0.0204404	0.750012	-0.0561156	0.164517
12457-10	SL019711	1,2-dihydroxy-3-keto-5-methylthiopentene dioxygenase	MTND	Q9BV57	55256	ADI1	Human	0.00608075	0.86822	0.891583	1	1	0	1	0.0907231	0.0263605	-0.0121766	0.727387	-0.021198	0.750816	0.0114025	0.833958	-0.0236091	0.277583	0.112461	0.0708962	-0.076005	0.291409	0.056494	0.152822	0.0326931	0.0116665	0.0159458	0.225073	0.0102099	0.142459	0.188557	1	1	0	1	0.00255263	0.945635	-0.0118103	0.656988	-0.0176193	0.785027	0.106872	0.008185
12458-79	SL016506	Calcineurin B homologous protein 1	CHP1	Q99653	11261	CHP1	Human	-0.0473146	0.00205648	0.00402624	1	0	4	4	0.0475474	0.243884	0.0402398	0.244622	-0.461005	8.20872e-14	0.0510117	0.349235	-0.0239365	0.267101	-0.0113906	0.855837	0.0315091	0.654147	-0.210828	6.44143e-08	-0.0702562	5.20725e-08	-0.0527025	5.5808e-05	0.0788513	1.19378e-24	4.04718e-23	8.70145e-21	2	0	2	0.160245	1.13138e-05	-0.0200254	0.447866	-0.0296659	0.641482	-0.0943193	0.0198711
12459-13	SL007671	Pleckstrin homology domain-containing family A member 1	PKHA1	Q9HB21	59338	PLEKHA1	Human	-0.00880299	0.640457	0.688741	1	0	2	2	-0.00849846	0.834358	-0.0208549	0.552334	-0.199538	0.00246244	0.0537305	0.321472	0.0373423	0.0857509	-0.00636331	0.919051	0.00254492	0.971684	-0.163291	2.96612e-05	0.0055142	0.6706	-0.010607	0.419432	-0.00210834	0.359909	0.422989	1	0	0	0	0.0693725	0.0627283	-0.0308841	0.245578	-0.00414319	0.948874	-0.0800379	0.0473812
12460-18	SL008613	Proteasome subunit alpha type-7	PSA7	O14818	5688	PSMA7	Human	-0.100055	1.67138e-19	2.5223e-18	1.21827e-15	0	4	4	0.0154866	0.703724	0.0143054	0.678634	-0.191486	0.00383778	0.0912793	0.0888016	-0.176212	1.78628e-16	0.081683	0.19012	-0.0301984	0.67004	-0.174861	6.05848e-06	-0.0962362	5.47717e-14	-0.0130427	0.3154	0.0544265	2.18701e-10	1.15599e-09	1.59411e-06	2	0	2	0.104359	0.00427851	-0.030255	0.251729	0.0678168	0.286209	-0.072009	0.0732371
12461-8	SL013283	NAD-dependent protein deacylase sirtuin-5, mitochondrial	SIRT5	Q9NXA8	23408	SIRT5	Human	-0.00154977	0.140867	0.184972	1	2	1	2	0.151467	0.00017498	-0.00329703	0.924495	-0.143441	0.0306964	0.0504258	0.353075	-0.062469	0.00398588	-0.0255915	0.68223	0.0522673	0.446039	0.0797381	0.0432338	0.147667	1.65636e-30	0.0254918	0.0518428	0.0286587	0.0147125	0.024922	1	1	0	1	0.0666201	0.0726707	-0.0263549	0.320282	0.0724554	0.25118	0.0116916	0.773022
12462-20	SL019733	Histone-lysine N-methyltransferase SETMAR	SETMR	Q53H47	6419	SETMAR	Human	0.0630149	1.01348e-06	3.33963e-06	0.00738727	4	0	4	0.173043	1.98301e-05	0.00958454	0.784884	-0.0553876	0.405607	-0.035845	0.509372	0.0696502	0.0013306	0.0747785	0.230743	0.120129	0.0927942	0.0938517	0.0169029	0.0387739	0.00272791	0.0227624	0.0826815	-0.00759722	0.352268	0.415617	1	1	0	1	0.0265883	0.478483	0.0562577	0.0342056	-0.080731	0.21	0.0282699	0.484093
12463-7	SL019740	Kelch-like protein 13	KLH13	Q9P2N7	90293	KLHL13	Human	0.0338337	0.0410394	0.0612984	1	4	0	4	-0.0407179	0.318217	0.0130804	0.709904	0.356317	2.20925e-08	-0.0418224	0.443949	-0.00683198	0.753315	-0.0290541	0.64195	0.0782242	0.273719	0.156953	6.2812e-05	0.0927267	4.97726e-13	0.0398694	0.0022161	-0.0312129	1.48334e-05	4.56207e-05	0.108121	0	1	1	-0.0108597	0.772204	-0.0353702	0.182854	-0.0459988	0.475921	0.095195	0.0183006
12466-7	SL008019	Heterogeneous nuclear ribonucleoprotein A1	ROA1	P09651	3178	HNRNPA1	Human	-0.0698314	1.86094e-07	6.82312e-07	0.00135644	0	5	5	0.00251157	0.950753	0.0282326	0.415591	-0.414753	7.54177e-11	0.0717047	0.188294	-0.0491939	0.0227423	0.0354933	0.571478	-0.03776	0.596999	-0.270717	1.62774e-12	-0.142408	9.26632e-29	-0.0391679	0.00266113	0.0256036	5.90444e-08	2.44253e-07	0.000430374	2	1	2	0.110734	0.00259065	0.0162211	0.538896	-0.11296	0.0785573	-0.142767	0.000373514
12469-19	SL011230	Microtubule-associated protein RP/EB family member 1	MARE1	Q15691	22919	MAPRE1	Human	-0.0639767	1.66727e-05	4.63491e-05	0.121527	0	5	5	-0.113075	0.00474788	0.0914172	0.00872263	-0.511856	8.93223e-17	0.108679	0.0455866	0.0040652	0.851004	0.069492	0.265701	-0.0147939	0.835804	-0.318356	1.03893e-17	-0.156108	6.62755e-36	-0.0976854	1.24988e-14	0.0595481	8.6358e-19	1.11016e-17	6.29463e-15	2	1	2	0.183534	6.25619e-07	0.0104276	0.693393	-0.0421649	0.512595	-0.202637	2.49375e-07
12471-47	SL007061	Double-stranded RNA-binding protein Staufen homolog 1	STAU1	O95793	6780	STAU1	Human	-0.0341996	0.0479293	0.0702789	1	0	3	3	0.0122786	0.763871	0.0418078	0.22145	-0.446389	1.03491e-12	-0.00702743	0.8968	0.0109309	0.614532	0.0679803	0.277321	-0.0749366	0.294756	-0.138122	0.000351317	-0.130809	2.09537e-24	-0.0139748	0.284976	0.0476972	1.02075e-09	5.00692e-09	7.44028e-06	2	0	2	0.114341	0.00165522	-0.0120532	0.649929	0.00171271	0.978674	-0.0777328	0.0515643
12473-48	SL015285	BTB/POZ domain-containing protein KCTD5	KCTD5	Q9NXV2	54442	KCTD5	Human	-0.0292863	0.00246621	0.00476317	1	1	1	1	-0.0248523	0.542935	-0.0260093	0.456744	0.0472704	0.477573	-0.00381755	0.94412	-0.0765495	0.000395003	0.125434	0.0439747	-0.0057382	0.934603	0.0856161	0.0296708	-0.00879305	0.497431	0.0200639	0.126576	-0.024283	0.00155036	0.00324357	1	0	1	1	0.0161766	0.665126	0.000335264	0.989872	-0.115109	0.0702465	0.0900829	0.0255774
12475-48	SL019722	Chloride intracellular channel protein 5	CLIC5	Q9NZA1	53405	CLIC5	Human	0.0453174	0.000195062	0.000458203	1	2	1	2	-0.0417512	0.299979	0.0302264	0.35208	0.069068	0.29465	-0.0726455	0.165871	0.0861356	4.96785e-05	0.0286132	0.609568	-0.0852198	0.205704	0.159421	2.06445e-05	-0.00628136	0.613894	-0.0403087	0.00137198	-0.000920258	0.00276911	0.00547438	1	1	1	1	-0.128501	0.000174942	-0.016033	0.533962	-0.0276749	0.649868	0.0566993	0.141423
12476-50	SL013278	Fructose-2,6-bisphosphatase TIGAR	TIGAR	Q9NQ88	57103	TIGAR	Human	-0.016949	0.40263	0.463183	1	2	2	2	0.0904959	0.0264721	0.00608103	0.862253	-0.160128	0.0156969	-0.103312	0.0568324	-0.0502218	0.0207518	-0.0447152	0.474138	-0.0659353	0.355602	0.00846001	0.830143	0.0364137	0.00488421	0.0791676	1.44854e-09	-0.00593005	0.018144	0.0300708	1	1	1	1	-0.00167665	0.964331	-0.0251246	0.344483	0.0317306	0.622135	0.11507	0.00418569
12477-42	SL019734	Translin	TSN	Q15631	7247	TSN	Human	-0.0697883	9.24003e-12	5.82618e-11	6.73506e-08	0	4	4	0.0253514	0.53515	0.0252213	0.467047	-0.156537	0.0180021	0.0972785	0.0712128	-0.145848	1.03975e-11	0.100436	0.107714	0.0469998	0.506035	-0.00824636	0.833208	-0.0606697	2.45674e-06	-0.0352316	0.00697859	0.0404903	9.42716e-05	0.000254781	0.687145	1	0	1	0.000197538	0.995751	0.00232432	0.92995	0.145004	0.0226222	-0.00648058	0.871213
12478-15	SL008862	60S ribosomal protein L30	RL30	P62888	6156	RPL30	Human	-0.0414308	0.000913818	0.00190909	1	1	2	2	0.066757	0.10121	-0.0472686	0.170671	-0.127356	0.0556948	-0.00564985	0.917376	-0.0446166	0.0397311	-0.0328769	0.598823	-0.0497022	0.48131	-0.171562	1.21259e-05	-0.103658	9.61239e-16	0.0426072	0.00114554	0.0375425	1.13595e-07	4.56196e-07	0.000827995	1	0	1	0.0457559	0.211441	-0.0128137	0.629989	0.0193148	0.761846	0.00881705	0.828123
12479-50	SL014768	cAMP-dependent protein kinase type I-beta regulatory subunit	KAP1	P31321	5575	PRKAR1B	Human	-0.0170331	0.590948	0.642706	1	0	4	4	0.0258549	0.528242	0.0129824	0.711845	-0.350087	3.62211e-08	0.0469754	0.385254	0.0211396	0.329539	0.0232839	0.70888	0.00258848	0.971291	-0.0880786	0.025558	-0.0431106	0.000881248	-0.0351787	0.00740656	0.00464969	0.00573734	0.0106764	1	1	0	1	0.0190667	0.611446	0.0115844	0.661636	-0.103629	0.108739	-0.0609628	0.131791
12480-9	SL019713	OTU domain-containing protein 5	OTUD5	Q96G74	55593	OTUD5	Human	-0.10287	2.17092e-23	4.92954e-22	1.58238e-19	1	3	3	-0.125095	0.00192128	-0.0241382	0.490694	0.174679	0.00741527	0.0351925	0.518161	-0.208412	1.08102e-22	0.0656283	0.291926	-0.0215858	0.759427	-0.0237271	0.545317	-0.0706893	4.67092e-08	0.0207491	0.114198	-0.0110657	0.490191	0.554126	1	0	0	0	0.038831	0.298759	-0.0350943	0.181385	-0.109983	0.0859314	0.0563157	0.162341
12482-5	SL007512	Nucleosome-remodeling factor subunit BPTF	BPTF	Q12830	2186	BPTF	Human	0.0285015	0.0528071	0.0767672	1	4	0	4	0.133585	0.000916323	-0.0163684	0.640632	0.108042	0.0949574	-0.0803359	0.140737	-0.0226536	0.297414	0.0267491	0.668552	-0.007186	0.918438	0.125384	0.0013098	0.0922043	7.63575e-13	0.0739664	1.40283e-08	-0.00343987	0.00174935	0.00361424	1	0	1	1	-0.0500861	0.180517	-0.00572814	0.829328	0.133124	0.0370579	0.0518943	0.196876
12483-62	SL007576	Nuclear receptor ROR-beta	RORB	Q92753	6096	RORB	Human	-0.0172756	0.243688	0.298729	1	0	0	0	0.00308246	0.939904	0.000281391	0.993596	-0.146184	0.0275269	0.0543031	0.318717	-0.0260868	0.229872	-0.00608077	0.922677	0.119632	0.086998	0.00919221	0.815936	0.00281806	0.827848	0.00568675	0.665091	-0.019368	0.966876	0.971809	1	0	0	0	-0.0288551	0.441203	-0.00687232	0.795793	-0.092677	0.146384	-0.00108257	0.978669
12484-67	SL011194	Phosphatidylinositol transfer protein beta isoform	PIPNB	P48739	23760	PITPNB	Human	-0.095534	9.0686e-21	1.54442e-19	6.6101e-17	3	2	3	-0.0789112	0.051955	-0.0767693	0.0278151	0.220953	0.000778314	-0.0154908	0.77623	-0.218346	7.08564e-25	-0.00322123	0.958574	0.00657303	0.925308	0.101527	0.00977983	-0.0357249	0.00579682	0.0757714	7.55677e-09	-0.0284021	0.00270701	0.00536034	1	0	1	1	-0.0772483	0.0378877	-0.0262993	0.316565	-0.0405276	0.525575	0.061113	0.130486
12486-8	SL007708	Glutaredoxin-2, mitochondrial	GLRX2	Q9NS18	51022	GLRX2	Human	-0.0648219	6.52919e-05	0.000165881	0.475912	0	4	4	0.00318572	0.937856	0.0394703	0.258109	-0.5479	1.27812e-19	0.00620791	0.909239	-0.0368566	0.0897872	0.0801391	0.201522	-0.101919	0.152497	-0.226782	4.89338e-09	-0.0554831	1.6673e-05	-0.0502416	0.000119231	0.0560241	3.35508e-13	2.28981e-12	2.44552e-09	2	0	2	0.133019	0.000320908	-0.00023266	0.993006	-0.0327905	0.610698	-0.0599545	0.138046
12488-9	SL015331	Malignant T-cell-amplified sequence 1	MCTS1	Q9ULC4	28985	MCTS1	Human	0.0207428	0.373297	0.434034	1	2	0	2	0.0900849	0.0272014	0.0208644	0.547658	0.00684162	0.918147	-0.033478	0.538811	-0.0331477	0.126087	0.154297	0.0129764	0.07253	0.299744	0.197816	4.50635e-07	0.0240153	0.0640051	0.0708878	6.65354e-08	-0.04744	0.103602	0.142429	1	0	1	1	-0.20625	2.07766e-08	-0.01383	0.601666	-0.130197	0.0408791	0.0633916	0.117087
12490-92	SL019720	Ragulator complex protein LAMTOR3	LTOR3	Q9UHA4	8649	LAMTOR3	Human	0.0393654	0.00100137	0.00207415	1	2	0	2	0.107095	0.00843769	0.044449	0.203397	-0.0764825	0.242362	0.109802	0.0436029	0.0381762	0.0787131	0.133755	0.0320389	-0.0057536	0.935837	-0.0410909	0.297308	0.0824557	1.86687e-10	-0.0113255	0.388822	-0.00178011	0.409414	0.47346	1	0	0	0	0.0138314	0.710686	-0.0298102	0.262473	0.0572934	0.370692	-0.0212498	0.59928
12491-23	SL008340	Chloride intracellular channel protein 4	CLIC4	Q9Y696	25932	CLIC4	Human	-0.0996252	8.5814e-15	7.53612e-14	6.25498e-11	0	5	5	-0.062145	0.123932	0.0734203	0.0353654	-0.515291	4.94327e-17	0.103055	0.0581055	-0.089583	3.17402e-05	0.0666263	0.285451	-0.00559165	0.937943	-0.306445	3.56945e-16	-0.15162	1.98524e-33	-0.0828756	9.1446e-11	0.0464775	5.64119e-13	3.78276e-12	4.11187e-09	2	1	2	0.158276	1.84417e-05	-0.000172906	0.994773	-0.0585715	0.365271	-0.188616	1.8983e-06
12493-42	SL019735	Ubiquitin thioesterase OTUB2	OTUB2	Q96DC9	78990	OTUB2	Human	-0.0134384	0.242197	0.297171	1	0	2	2	0.082845	0.0421687	-0.0233223	0.506872	-0.147095	0.02613	-0.0417085	0.444299	-0.0149875	0.488644	0.0525493	0.402597	-0.000584022	0.993498	-0.0406391	0.299767	-0.0334196	0.00996663	-0.0208239	0.113304	0.00767207	0.0306504	0.0480247	1	1	0	1	-0.0230654	0.539171	0.0173252	0.513796	-0.0543286	0.398714	0.0751779	0.0625516
12494-99	SL019741	Gamma-aminobutyric acid receptor-associated protein-like 2	GBRL2	P60520	11345	GABARAPL2	Human	-0.0768748	1.13257e-08	4.90511e-08	8.25529e-05	0	5	5	-0.0495682	0.219718	0.0537411	0.122341	-0.448392	9.2641e-13	0.0957218	0.0782316	-0.0556396	0.00965974	0.0847726	0.173606	0.029261	0.683363	-0.302543	7.22408e-16	-0.110475	2.74727e-18	-0.07688	2.13176e-09	0.0567311	8.1104e-16	7.11393e-15	5.91167e-12	2	1	2	0.158606	1.62254e-05	0.0300233	0.253178	-0.018812	0.771083	-0.181076	4.6214e-06
12497-29	SL015180	Tudor-interacting repair regulator protein	SDOS	Q9BRJ7	84309	NUDT16L1	Human	-0.0215754	0.0136762	0.0227852	1	1	4	4	-0.0801614	0.0403438	0.0514509	0.141482	-0.502656	2.43557e-17	0.114886	0.0371482	0.0831544	4.62373e-05	0.0436329	0.47737	-0.0771454	0.27731	-0.220079	1.89011e-09	-0.116297	8.98042e-21	-0.0607977	1.53533e-06	0.0307202	1.65124e-06	5.79204e-06	0.0120359	2	1	2	0.160187	1.71847e-05	0.00161112	0.948903	-0.0915169	0.14532	-0.164044	1.70495e-05
12498-12	SL019719	Tax1-binding protein 3	TX1B3	O14907	30851	TAX1BP3	Human	-0.0773052	1.66808e-07	6.17503e-07	0.00121586	0	4	4	-0.0703067	0.0840501	0.0640382	0.0618968	-0.537353	8.70499e-19	0.0870182	0.10968	-0.0405342	0.0592679	0.0789028	0.207929	-0.0362966	0.607481	-0.280825	2.12685e-13	-0.104114	4.61534e-16	-0.0766332	3.71897e-09	0.0502093	1.49305e-13	1.0525e-12	1.08829e-09	2	1	2	0.156219	1.61032e-05	0.0011882	0.963799	-0.0577351	0.367339	-0.155303	0.000104673
12499-108	SL015171	Endophilin-A1	SH3G2	Q99962	6456	SH3GL2	Human	-0.0536856	0.00152724	0.00305323	1	0	5	5	-0.153662	0.00012099	0.0832196	0.0164071	-0.489251	2.39576e-15	0.134529	0.0128992	0.0341423	0.11361	0.0916919	0.142206	-0.00577888	0.93522	-0.317316	1.3427e-17	-0.152567	3.77836e-34	-0.0878772	4.79559e-12	0.0558592	2.90573e-18	3.46076e-17	2.11799e-14	2	1	2	0.167875	4.62327e-06	-2.708e-05	0.999179	-0.0638038	0.320525	-0.209348	9.86618e-08
12500-88	SL019730	SUMO-activating enzyme subunit 2	SAE2	Q9UBT2	10054	UBA2	Human	-0.00552907	0.242213	0.297171	1	1	4	4	-0.0298103	0.464094	0.101354	0.0038323	-0.276619	2.29018e-05	0.0929034	0.0945075	0.0527528	0.0151393	0.0715698	0.255125	-0.0510946	0.47565	-0.206258	9.07442e-08	-0.117628	7.10982e-20	-0.0690089	1.35692e-07	0.0662649	4.74086e-16	4.27147e-15	3.45562e-12	2	0	2	0.291106	1.70198e-15	0.00685472	0.796501	-0.152503	0.0174894	-0.0485862	0.22786
12501-10	SL008849	Tubulin-specific chaperone A	TBCA	O75347	6902	TBCA	Human	-0.148822	9.41783e-26	2.82496e-24	6.86465e-22	2	4	4	-0.04034	0.313635	-0.174778	4.05938e-07	-0.363438	1.35234e-08	-0.0272316	0.613576	-0.190903	1.00193e-19	-0.127312	0.0387221	-0.270041	9.98533e-05	-0.14396	0.000164643	0.0277295	0.0290834	0.0448352	0.000486275	0.0812216	5.7572e-09	2.64926e-08	4.19642e-05	2	0	2	0.171819	2.5965e-06	-0.0272474	0.287123	0.16221	0.00961238	0.0413574	0.288455
12503-5	SL007451	Ovarian cancer G-protein coupled receptor 1	SPR1	Q15743	8111	GPR68	Human	0.0406259	0.00614874	0.0110553	1	2	0	2	0.213952	1.22735e-07	0.00486998	0.888883	0.017221	0.796454	-0.019709	0.717738	0.0239912	0.269113	-0.0973904	0.11873	0.0136413	0.849043	0.0190433	0.62889	0.0468616	0.0002954	-0.0211142	0.107818	0.0142777	0.410051	0.473972	1	0	0	0	-0.0170283	0.646117	0.030146	0.254455	0.076044	0.237556	0.0689213	0.0866638
12504-26	SL008078	Leiomodin-1	LMOD1	P29536	25802	LMOD1	Human	0.00586769	0.607533	0.658289	1	3	1	3	0.0738225	0.0699101	0.0168339	0.631101	0.145121	0.0271699	-0.115463	0.0334751	-0.0686519	0.00155527	0.00428405	0.944725	0.036675	0.608682	0.177678	5.39361e-06	0.0557084	1.57473e-05	0.045815	0.000458448	-0.00355427	0.0467994	0.0699878	1	0	1	1	-0.0195421	0.601604	0.00820974	0.756986	0.0294327	0.647463	0.0806994	0.0455764
12507-16	SL019723	Inositol-trisphosphate 3-kinase C	IP3KC	Q96DU7	80271	ITPKC	Human	0.0470516	6.62196e-05	0.000168062	0.482675	4	0	4	0.054264	0.18288	-0.0449403	0.199514	0.0658899	0.319022	-0.019119	0.725569	0.0591248	0.00640734	-0.0454225	0.467462	0.149847	0.0327162	0.157453	6.02344e-05	0.0580989	6.8902e-06	0.0450699	0.000578026	-0.00755874	0.000128362	0.000338017	0.935632	1	2	2	-0.103071	0.00570045	0.032111	0.226766	0.177028	0.00556519	0.100611	0.0128211
12508-9	SL008756	Charged multivesicular body protein 3	CHMP3	Q9Y3E7	100526767	CHMP3	Human	-0.0912786	1.95602e-11	1.18614e-10	1.42574e-07	0	5	5	-0.0865383	0.0322916	0.0529789	0.124532	-0.488324	2.39098e-15	0.0852485	0.118862	-0.0738038	0.000657741	0.107727	0.0837169	-0.0349424	0.623843	-0.259328	1.32904e-11	-0.125341	1.56511e-22	-0.0652257	5.67011e-07	0.0342946	7.65113e-07	2.79965e-06	0.00557691	2	1	2	0.165512	5.68572e-06	0.00412506	0.875989	-0.0273679	0.671014	-0.184236	3.681e-06
12509-115	SL019736	COMM domain-containing protein 1	COMD1	Q8N668	150684	COMMD1	Human	0.0112888	0.395191	0.455206	1	0	0	0	-0.0449582	0.266405	-0.0303979	0.386837	0.092891	0.164086	-0.0226479	0.675633	0.0189756	0.38301	-0.00322255	0.958977	0.125831	0.0770196	0.0720505	0.0652964	0.0133355	0.303153	0.00353175	0.787921	0.0314207	0.0899765	0.125303	1	0	0	0	0.0100312	0.789132	0.00517947	0.845567	0.11202	0.080437	0.0875863	0.0285167
12510-3	SL019742	Signal-transducing adaptor protein 1	STAP1	Q9ULZ2	26228	STAP1	Human	-0.0770917	6.89463e-13	4.86495e-12	5.0255e-09	4	1	4	-0.0548894	0.173935	-0.0440158	0.209306	0.190365	0.00358369	-0.0742388	0.174877	-0.207291	3.52796e-22	-0.0462727	0.459331	-0.0621718	0.376139	0.176306	4.76021e-06	0.10366	6.53981e-16	0.033027	0.0113673	-0.0322014	1.65193e-07	6.54041e-07	0.00120409	0	1	1	-0.0746073	0.0451204	0.00819602	0.757229	0.0351944	0.578202	0.0736901	0.0644564
12511-83	SL019747	Solute carrier family 41 member 2	S41A2	Q96JW4	84102	SLC41A2	Human	-0.0189881	0.00475864	0.00873916	1	1	2	2	-0.0470564	0.247973	-0.0121063	0.729548	0.247752	0.000131525	0.0391224	0.47097	-0.0561069	0.0091252	-0.06854	0.273653	0.0157148	0.823426	0.0503484	0.200994	-0.0561102	1.47846e-05	-0.0153986	0.241244	-0.00908147	0.940098	0.950399	1	0	0	0	0.0279474	0.452332	-0.0114939	0.662933	-0.104913	0.102233	0.0498913	0.215717
12513-8	SL008826	Glycolipid transfer protein	GLTP	Q9NZD2	51228	GLTP	Human	0.0244286	0.0342137	0.0521724	1	2	0	2	0.150738	0.000201266	0.0280745	0.424051	-0.141484	0.032426	-0.0207475	0.703116	0.0123368	0.570161	-0.0347103	0.576079	-0.0429423	0.549036	0.0609832	0.122993	0.046944	0.000290908	0.0138004	0.293577	-0.015071	0.146968	0.193997	1	0	0	0	0.000991879	0.978916	0.0316945	0.232881	-0.098274	0.128018	0.0750834	0.0637795
12514-16	SL004624	tRNA (guanine-N(7)-)-methyltransferase	METTL1	Q9UBP6	4234	METTL1	Human	0.0154262	0.610663	0.660993	1	3	0	3	-0.0213425	0.601027	-0.0610731	0.0772274	0.312441	9.23071e-07	-0.138261	0.0111706	-0.0291872	0.175442	-0.023921	0.699249	0.145135	0.0383962	0.234074	1.76219e-09	0.00383526	0.767466	0.114865	1.90636e-18	-0.00257132	0.173966	0.225109	1	0	1	1	-0.0547967	0.136153	-0.0105322	0.688573	0.0111656	0.861666	0.0899095	0.0263506
12515-45	SL019724	Uridine-cytidine kinase 2	UCK2	Q9BZX2	7371	UCK2	Human	0.021252	0.284952	0.343877	1	2	0	2	0.0683332	0.0932741	-0.0854846	0.0144324	0.169628	0.00973323	-0.0594556	0.273184	0.01178	0.587001	-0.0562466	0.369276	0.0746002	0.295933	0.147167	0.000186013	0.0195664	0.131294	-0.0123927	0.345709	0.0316008	0.665383	0.717983	1	1	0	1	0.0100799	0.787379	0.0219208	0.408226	0.15579	0.0151456	0.135713	0.000774901
12516-13	SL019731	Transcriptional enhancer factor TEF-3	TEAD4	Q15561	7004	TEAD4	Human	-0.00264338	0.567409	0.620345	1	3	1	3	0.013105	0.747328	0.0149545	0.669401	0.0707069	0.287428	-0.0261087	0.629262	-0.0628084	0.00375321	-0.0175479	0.779893	0.163632	0.0207781	0.123987	0.00142615	0.0486863	0.00014954	0.0942456	3.71448e-13	0.000144224	0.371288	0.43496	1	1	1	1	0.0147239	0.693559	-0.0158557	0.549792	-0.0576759	0.36972	0.115592	0.00380376
12517-52	SL003787	Programmed cell death protein 5	TFAR19	O14737	9141	PDCD5	Human	-0.0885168	2.5584e-11	1.52355e-10	1.86482e-07	0	5	5	-0.0910387	0.0249396	0.0459556	0.181206	-0.369397	5.25416e-09	0.0840226	0.122344	-0.0972962	4.75618e-06	0.048138	0.441989	-0.0117469	0.868172	-0.197326	4.32441e-07	-0.0843139	6.92161e-11	-0.0285977	0.0293243	0.0399141	1.8874e-10	1.00565e-09	1.37573e-06	2	1	2	0.112972	0.0019529	-0.043495	0.0942968	-0.0320782	0.616049	-0.128877	0.0013968
12518-289	SL011258	Protein polybromo-1	PB1	Q86U86	55193	PBRM1	Human	0.0028651	0.846712	0.872693	1	0	2	2	0.0697667	0.0869801	0.0393187	0.26075	-0.138814	0.0360869	-0.0110747	0.837211	0.022239	0.305125	-0.0751769	0.230154	0.0335284	0.639154	-0.0907888	0.0209246	-0.0732475	1.45384e-08	-0.0143334	0.274686	-0.0341905	0.0581945	0.0851767	1	0	0	0	-0.0161308	0.665996	0.00305906	0.908015	-0.104477	0.104936	-0.0836924	0.0377497
12521-3	SL007230	Cyclin-dependent kinase 4 inhibitor C	CDN2C	P42773	1031	CDKN2C	Human	-0.0135054	0.0294681	0.0456424	1	4	1	4	0.0403583	0.32379	-0.021673	0.536517	0.217877	0.000895699	-0.0291177	0.591036	-0.0986236	4.83773e-06	-0.0326135	0.601299	0.0363989	0.61062	0.13993	0.000353646	0.0660265	3.36461e-07	0.0382844	0.00353927	-0.0211629	0.000869752	0.00191935	1	0	1	1	-0.0324854	0.385851	-0.0406644	0.122561	-0.00715246	0.911526	0.0957499	0.0178346
12522-6	SL011201	UV excision repair protein RAD23 homolog B	RD23B	P54727	5887	RAD23B	Human	-0.100535	1.52355e-13	1.16406e-12	1.11052e-09	0	5	5	-0.0946742	0.0185978	0.0259049	0.456441	-0.470932	3.1843e-14	0.100176	0.0655538	-0.0978543	5.9051e-06	0.0564118	0.367246	0.0293644	0.679647	-0.221655	6.05924e-09	-0.103017	6.32978e-16	-0.0368346	0.00444116	0.0493308	7.4253e-14	5.36935e-13	5.4123e-10	2	1	2	0.102572	0.00549987	-0.0351856	0.182584	0.025837	0.686805	-0.171825	1.397e-05
12524-18	SL019774	Diamine acetyltransferase 2	SAT2	Q96F10	112483	SAT2	Human	0.0440717	0.000353152	0.000793504	1	3	0	3	0.0540031	0.186417	-0.000984049	0.977649	0.0706928	0.287625	-0.101571	0.0614448	0.0595063	0.00620044	-0.0870939	0.164222	0.0278655	0.69835	0.128991	0.00107278	0.0306146	0.0181207	0.0118268	0.36788	-0.0083538	0.00164184	0.00341437	1	0	1	1	-0.0500688	0.181792	-0.0131129	0.622202	0.10171	0.1139	0.0458851	0.25752
12527-50	SL013736	Thyroid hormone receptor alpha	THA	P10827	7067	THRA	Human	-0.0426501	2.2313e-05	6.08452e-05	0.162639	1	1	1	0.0671244	0.100449	-0.0615633	0.0800462	0.0661734	0.317161	0.0401061	0.462378	-0.098604	3.73456e-06	-0.0441608	0.481712	-0.000569417	0.993552	-0.0625276	0.109914	-0.0247057	0.0564353	0.0302381	0.0212932	-0.000217176	0.407993	0.472041	1	0	0	0	-0.0306276	0.415296	0.00385614	0.883371	-0.044432	0.488307	0.0265595	0.509276
12528-40	SL019761	ATPase WRNIP1	WRIP1	Q96S55	56897	WRNIP1	Human	-0.00372483	0.180992	0.23046	1	2	0	2	-0.0199414	0.624818	-0.0266666	0.444575	0.207664	0.00155268	-0.0915002	0.0923425	-0.046132	0.0318666	0.0972939	0.119963	0.1001	0.152037	0.0932963	0.0176034	0.00497646	0.700896	0.0115901	0.37752	-0.0255099	0.00121279	0.00259849	1	0	1	1	-0.0604654	0.104393	-0.000219608	0.993342	-0.0334539	0.599097	0.0703464	0.0818281
12529-32	SL019753	Inactive peptidyl-prolyl cis-trans isomerase FKBP6	FKBP6	O75344	8468	FKBP6	Human	0.0391857	0.000152633	0.000365248	1	3	1	3	0.210909	1.80276e-07	-0.0580513	0.0976692	-0.183858	0.00551247	0.0667737	0.21767	0.0752839	0.000477594	0.00951657	0.879284	-0.0526446	0.460799	-0.0642316	0.0948832	0.0474638	0.000239677	-0.0271863	0.0378672	-0.0429452	8.28598e-05	0.000225866	0.603965	0	1	1	-0.0240035	0.522188	-0.0172097	0.513354	-0.0999546	0.116031	-0.0224737	0.570866
12530-14	SL005032	Cyclin-dependent kinases regulatory subunit 1	CKS-1	P61024	1163	CKS1B	Human	0.0776917	4.6838e-17	5.35113e-16	3.41402e-13	2	4	4	0.106982	0.00880818	0.000849219	0.980634	-0.295667	5.22612e-06	0.0297538	0.583459	0.22401	1.06696e-25	-0.0463431	0.460159	0.0544526	0.44386	-0.0846432	0.0304602	-0.0790092	1.06594e-09	-0.109502	6.84842e-17	0.0450966	0.000283589	0.00069505	1	2	0	2	0.123429	0.00086569	0.0350861	0.18527	0.0958974	0.125477	-0.0559581	0.164442
12531-5	SL019768	Endogenous retrovirus group V member 1 Env polyprotein	ERVV1	B6SEH8	NA	ERVV-1	Human	-0.0136652	0.0760946	0.106644	1	2	1	2	0.00142799	0.972172	0.0173138	0.622779	0.0783363	0.235552	-0.0221376	0.684511	-0.0645974	0.00287705	0.04667	0.456457	-0.030458	0.669877	0.086153	0.0291686	-0.0142811	0.270984	0.0617632	2.59047e-06	-0.00420205	0.0701802	0.100539	1	0	1	1	0.0531883	0.156616	0.0139102	0.599987	-0.0721482	0.26178	0.0885053	0.028769
12532-28	SL013788	Ubiquitin-conjugating enzyme E2 R1	UB2R1	P49427	997	CDC34	Human	0.0156778	0.151574	0.197713	1	2	0	2	0.151257	0.000195429	-0.0593467	0.09104	-0.0752333	0.257947	0.000262007	0.996162	0.0216255	0.319141	-0.12627	0.0432081	0.118248	0.0890908	-0.0185559	0.639006	0.0407735	0.0016701	-0.0195796	0.136487	-0.00631338	0.943637	0.952542	1	0	0	0	-0.0196667	0.600451	-0.0447805	0.0909357	-0.0240339	0.708218	-0.0325777	0.421514
12533-135	SL019781	Cytohesin-2	CYH2	Q99418	9266	CYTH2	Human	-0.0160236	0.0328362	0.0503033	1	3	1	3	0.0178945	0.661281	-0.0177463	0.613549	0.199144	0.00264589	-0.0529923	0.330848	-0.0911949	2.24873e-05	-0.0613458	0.325114	-0.0242628	0.736513	0.144488	0.000217246	0.0206311	0.110894	0.0932512	9.81806e-13	-0.0569751	2.40446e-09	1.14176e-08	1.75261e-05	0	2	2	-0.150561	4.8592e-05	-0.0302111	0.249446	-0.0423829	0.512519	0.0847254	0.0355366
12534-10	SL019796	Calcium-binding and coiled-coil domain-containing protein 2	CACO2	Q13137	10241	CALCOCO2	Human	-0.0825899	4.65066e-13	3.36296e-12	3.38987e-09	2	1	2	-0.0335987	0.406546	-0.0500753	0.146966	0.0740782	0.264703	0.00589993	0.914076	-0.190565	6.50201e-19	0.0221129	0.724801	-0.0831586	0.228493	0.0262443	0.499996	0.0323194	0.0121265	0.0931002	9.14922e-13	-0.0142814	0.445696	0.509596	1	0	0	0	-0.0592991	0.107837	-0.0367286	0.165664	-0.0059294	0.924567	-0.0195465	0.62403
12535-2	SL013748	DNA repair protein XRCC1	XRCC1	P18887	7515	XRCC1	Human	0.0164746	0.108266	0.145869	1	1	0	1	0.0600496	0.141231	-0.0493167	0.160408	0.0279174	0.676287	-0.0575076	0.290024	0.0135879	0.532293	-0.0150167	0.810437	0.0414563	0.564386	0.0400801	0.30865	0.0717056	3.06544e-08	0.0172948	0.188128	0.000297854	0.2911	0.353285	1	0	0	0	-0.0180965	0.629263	0.00835957	0.753252	0.0784511	0.223908	0.013307	0.742323
12536-46	SL019758	Myotubularin-related protein 6	MTMR6	Q9Y217	9107	MTMR6	Human	0.0405633	4.33632e-08	1.73667e-07	0.000316074	1	2	2	-0.00989561	0.808181	0.0247721	0.48014	-0.222286	0.00059796	-0.0458318	0.401097	0.135766	2.73881e-10	-0.0375517	0.547586	0.0391906	0.583639	0.00254767	0.948624	0.017332	0.179684	-0.133998	1.02596e-24	-0.00956984	0.00190527	0.00390978	1	0	1	1	0.0500346	0.181877	0.00588489	0.823576	0.0579456	0.36952	-0.0141874	0.726427
12537-88	SL013811	Transcriptional activator protein Pur-alpha	PURA	Q00577	5813	PURA	Human	-0.0665805	5.0955e-06	1.53159e-05	0.0371411	0	4	4	-0.0256835	0.524918	0.0256468	0.461361	-0.500863	5.67638e-16	0.127141	0.0198333	-0.0249013	0.250369	0.0760515	0.224095	-0.0178346	0.802644	-0.268132	1.08562e-12	-0.109175	1.00897e-17	-0.0825838	1.59604e-10	0.049328	1.06765e-13	7.59229e-13	7.78209e-10	2	1	2	0.16495	6.89013e-06	-0.0173981	0.511507	-0.0728687	0.256725	-0.132263	0.000838603
12538-19	SL019759	Regulator of G-protein signaling 7	RGS7	P49802	6000	RGS7	Human	0.0103963	0.606801	0.657593	1	0	1	1	0.0184204	0.651934	0.0245157	0.484743	-0.0749186	0.258657	0.00300881	0.956096	0.0271987	0.210222	0.0251911	0.687281	0.156275	0.0246173	-0.00481337	0.902964	-0.0587629	5.64446e-06	-0.02756	0.0357861	0.0244464	0.0258031	0.0411011	1	0	0	0	0.072532	0.052108	-0.0181636	0.494209	-0.00162357	0.979666	0.0221934	0.582987
12540-25	SL019775	Rho-related GTP-binding protein RhoG	RHOG	P84095	391	RHOG	Human	-0.0533879	0.000771932	0.00163185	1	2	3	3	0.11294	0.00605884	-0.0159794	0.648362	-0.345705	9.0544e-08	0.0705322	0.195971	-0.0896651	3.64409e-05	-0.0196416	0.754007	-0.0378216	0.598988	-0.168545	1.79546e-05	0.0632305	1.0777e-06	0.0275334	0.0363676	0.0020093	0.942253	0.951653	1	0	0	0	0.0309064	0.408261	-0.027378	0.303485	0.0218622	0.733775	-0.0586986	0.14727
12543-76	SL019752	Zinc finger protein 560	ZN560	Q96MR9	147741	ZNF560	Human	0.0208899	0.178333	0.227568	1	2	0	2	0.122654	0.00259347	-0.0574804	0.100781	0.0714522	0.284389	-0.0377728	0.488227	0.0105297	0.628839	0.0426783	0.496855	-0.0319858	0.648378	0.0131227	0.739885	0.0283155	0.0291089	0.0111038	0.398634	0.0163063	0.840885	0.868775	1	0	0	0	-0.00604165	0.872043	0.0539878	0.0424855	0.126352	0.0480423	0.013426	0.740183
12546-1	SL014839	Smoothelin	SMTN	P53814	6525	SMTN	Human	-0.00774554	0.602617	0.653616	1	1	4	4	0.0526255	0.197957	0.00242331	0.944451	-0.373208	5.03081e-09	0.089227	0.101181	0.0672752	0.00161379	0.0499665	0.425571	-0.023869	0.736025	-0.272828	7.41085e-13	-0.0721666	2.32394e-08	-0.0515318	8.37147e-05	0.0202861	0.00420748	0.00804943	1	2	1	2	0.111853	0.00245355	-0.0228098	0.381944	-0.0338554	0.594477	-0.155369	9.35176e-05
12548-75	SL019776	Ras-related GTP-binding protein C	RRAGC	Q9HB90	64121	RRAGC	Human	0.0536642	2.6821e-06	8.36892e-06	0.0195498	3	0	3	-0.0184922	0.649571	0.00134444	0.969455	0.128283	0.0532591	-0.080092	0.140639	0.0932956	1.72768e-05	-0.0644995	0.304216	-0.0690649	0.333244	0.136672	0.000492997	0.0551236	2.09227e-05	-0.0141283	0.282455	-0.0337577	2.2522e-05	6.73904e-05	0.164163	0	2	2	-0.111993	0.00278741	0.00208269	0.937551	0.027946	0.661836	0.0450586	0.265754
12549-33	SL014636	Hematopoietic prostaglandin D synthase	PTGD2	O60760	27306	HPGDS	Human	-0.066742	6.22915e-06	1.85399e-05	0.0454043	1	3	3	-0.123821	0.00221001	-0.106893	0.00168671	0.0311258	0.636935	-0.102942	0.0533416	-0.0939579	1.0097e-05	-0.137477	0.0268704	-0.0821376	0.246953	0.0483634	0.21766	0.084494	4.59848e-11	0.0220398	0.0905423	-0.116579	1.58908e-24	5.3132e-23	1.15828e-20	0	2	2	-0.24174	1.6112e-11	-0.0551663	0.0344876	-0.121894	0.0556743	-0.0752585	0.0591361
12551-3	SL007599	E3 ubiquitin-protein ligase Itchy homolog	ITCH	Q96J02	83737	ITCH	Human	0.00549503	0.668223	0.71575	1	3	0	3	-0.0273608	0.50312	0.0305793	0.384479	0.0254821	0.703473	-0.0268237	0.62285	-0.0194563	0.371369	0.0427894	0.494602	0.00591128	0.934389	0.113034	0.0042274	0.0523589	5.56768e-05	0.0292689	0.0263142	-0.0170558	0.16159	0.211157	1	0	0	0	0.0137894	0.712929	-0.0105935	0.690894	-0.0563508	0.382071	0.00163401	0.967923
12553-5	SL010954	Serine/threonine-protein kinase VRK1	VRK1	Q99986	7443	VRK1	Human	0.0427441	0.000611123	0.00131439	1	4	0	4	0.108537	0.00767234	-0.0393243	0.262283	0.0978283	0.142066	-0.0115414	0.831877	0.0531079	0.0144748	-0.0328218	0.599291	0.0534159	0.456041	-0.00559749	0.887502	0.0331087	0.0105252	0.0407584	0.00188092	-0.0238189	0.0511554	0.0757408	1	0	0	0	-0.0722432	0.0535872	0.00551735	0.835599	-0.0247569	0.702688	0.00119675	0.976466
12554-10	SL013725	DNA repair protein RAD51 homolog 4	RA51D	O75771	5892	RAD51D	Human	-0.0476621	0.00662887	0.0118484	1	0	4	4	0.0433318	0.283942	-0.00270943	0.93758	-0.451312	7.76121e-13	0.044151	0.409164	-0.0157501	0.455992	0.0121546	0.843911	-0.0829358	0.229148	-0.201413	1.02156e-07	-0.0413308	0.000990722	-0.0392939	0.00198008	0.018971	0.00532791	0.00997819	1	1	1	1	0.0517824	0.157429	-0.0124849	0.623808	0.0323569	0.60329	-0.120465	0.00230673
12556-7	SL006252	Ubiquitin-conjugating enzyme E2 C	UBE2C	O00762	11065	UBE2C	Human	0.00434682	0.490616	0.547642	1	0	0	0	0.0121208	0.766659	-0.0601727	0.0867633	0.0320522	0.630446	-0.0679445	0.211617	0.0151861	0.48471	0.00144001	0.981613	-0.074258	0.298887	0.0342871	0.385566	0.017483	0.177723	0.0226272	0.0852265	-0.026046	0.0118738	0.0205577	1	0	1	1	-0.0624136	0.0967526	-0.0295384	0.26589	-0.0252072	0.695378	0.000556721	0.989043
12557-18	SL019782	RNA-binding protein Nova-1	NOVA1	P51513	4857	NOVA1	Human	0.0477578	0.000192389	0.000452656	1	3	0	3	0.0255666	0.530743	0.0941012	0.00719806	-0.051857	0.432637	-0.00655342	0.904578	0.0495412	0.0227203	0.0815079	0.19334	0.0481585	0.501147	0.152314	0.000100231	0.0441729	0.000634266	-0.00703207	0.591575	-0.00982088	0.914683	0.929216	1	0	0	0	0.0132628	0.721827	-0.0089405	0.73693	-0.104158	0.104744	0.00436195	0.913802
12558-3	SL011269	Ubiquitin-associated and SH3 domain-containing protein B	UBS3B	Q8TF42	84959	UBASH3B	Human	-0.0564871	0.000565471	0.00122488	1	1	5	5	-0.140414	0.0004651	0.10905	0.00167922	-0.508451	9.96116e-17	0.141406	0.00902092	0.017078	0.430884	0.093143	0.136363	-0.0426414	0.551597	-0.314422	2.76151e-17	-0.155356	3.67205e-35	-0.0611494	1.71207e-06	0.0580043	7.95308e-18	8.95982e-17	5.797e-14	2	1	2	0.189637	2.39956e-07	0.015347	0.56218	-0.0723958	0.26135	-0.206022	1.57923e-07
12560-9	SL008415	5'(3')-deoxyribonucleotidase, cytosolic type	NT5C	Q8TCD5	30833	NT5C	Human	-0.187301	8.31089e-50	7.57226e-47	6.05781e-46	0	5	5	-0.107498	0.0080026	-0.0171768	0.621572	-0.51597	5.28209e-17	0.0297476	0.585204	-0.266095	5.179e-36	0.0556164	0.375138	-0.0348328	0.61959	-0.270441	2.57852e-12	-0.0918883	6.21525e-13	-0.00422799	0.744526	0.0284417	5.32988e-08	2.22124e-07	0.000388495	2	1	2	0.133199	0.000291341	-0.0260488	0.325727	-0.0754688	0.237913	-0.162576	5.18591e-05
12562-1	SL014979	Serine/threonine-protein kinase N1	PKN1	Q16512	5585	PKN1	Human	0.057708	1.05014e-10	5.84758e-10	7.65449e-07	3	3	3	0.136765	0.000801176	0.0111121	0.750669	-0.40483	2.00491e-10	0.00805464	0.882449	0.160596	1.08784e-13	0.101091	0.104469	-0.0119496	0.86743	-0.162797	2.32756e-05	0.0487137	0.000135836	-0.0541577	2.67485e-05	0.0417532	2.65441e-05	7.84909e-05	0.19348	2	0	2	0.147427	6.88105e-05	0.0177648	0.504022	-0.0274509	0.668902	-0.057254	0.151891
12563-2	SL019770	Tumor necrosis factor alpha-induced protein 8	TFIP8	O95379	25816	TNFAIP8	Human	-0.0388118	0.0165732	0.0270856	1	0	4	4	0.0753095	0.0643057	0.0216413	0.534839	-0.485646	6.41746e-15	0.0823329	0.130477	0.0126445	0.559833	0.0161003	0.796866	-0.0349525	0.626572	-0.273181	3.95987e-13	-0.116244	7.14371e-20	-0.0663079	2.93409e-07	0.0334625	1.49018e-08	6.55912e-08	0.000108619	2	1	2	0.114143	0.00199677	0.0106854	0.686693	-0.0592894	0.35975	-0.158812	6.05052e-05
12564-9	SL019777	60S ribosome subunit biogenesis protein NIP7 homolog	NIP7	Q9Y221	51388	NIP7	Human	-0.077559	6.09065e-08	2.38297e-07	0.000443948	0	5	5	-0.0211382	0.603933	0.0261817	0.453159	-0.509861	1.4098e-16	0.0790219	0.146383	-0.0584359	0.00701836	0.0714135	0.256074	-0.0277913	0.695337	-0.230739	1.16217e-09	-0.0822602	1.18031e-10	-0.065257	4.54612e-07	0.0651483	1.26344e-25	5.29265e-24	9.20922e-22	2	1	2	0.163166	9.77875e-06	0.00262257	0.921317	-0.0928547	0.150828	-0.131352	0.000951252
12568-14	SL017529	Kelch-like ECH-associated protein 1	KEAP1	Q14145	9817	KEAP1	Human	0.056572	3.70954e-07	1.30245e-06	0.00270389	3	0	3	-0.0161961	0.69116	0.0870242	0.0128837	-0.0669981	0.306474	-0.0784687	0.148418	0.0921898	2.12738e-05	0.112356	0.0729441	0.0313235	0.661256	0.0926782	0.0186116	0.0324358	0.012381	0.0249813	0.0573729	-0.0124816	0.000698287	0.00158069	1	1	1	1	-0.0223296	0.548206	-0.0228413	0.389791	0.0857126	0.182236	0.0272315	0.501324
12569-25	SL004993	T-complex protein 1 subunit epsilon	TCP-1-epsilon	P48643	22948	CCT5	Human	-0.150529	4.30734e-38	7.1355e-36	3.13962e-34	0	5	5	-0.130761	0.00108457	0.0957363	0.00614592	-0.460694	1.73645e-13	0.16696	0.00199816	-0.197776	2.54898e-21	0.0585314	0.349983	-0.0556085	0.436373	-0.297785	1.25313e-15	-0.219257	8.40959e-73	-0.0147884	0.23579	0.0514049	1.55272e-13	1.09245e-12	1.13178e-09	2	1	2	0.217978	3.24286e-09	0.00247305	0.924053	-0.085008	0.18674	-0.195883	5.94023e-07
12571-14	SL019778	ADP-ribosylation factor-like protein 3	ARL3	P36405	403	ARL3	Human	-0.101819	1.20011e-13	9.30593e-13	8.74757e-10	0	5	5	-0.0738289	0.0680802	0.0361719	0.298171	-0.527256	5.19941e-18	0.043387	0.425541	-0.0821036	0.000152343	0.0757593	0.225396	-0.0545993	0.445065	-0.290111	2.29154e-14	-0.125329	7.36498e-23	-0.0721582	2.39047e-08	0.0407936	1.35837e-09	6.59197e-09	9.90114e-06	2	1	2	0.168848	4.04299e-06	-0.0188175	0.477902	-0.0417577	0.518983	-0.17223	1.52907e-05
12572-236	SL019783	Embryonal Fyn-associated substrate	EFS	O43281	10278	EFS	Human	0.0569615	7.14434e-06	2.1083e-05	0.0520751	4	0	4	0.166115	3.84949e-05	-0.0231519	0.499364	-0.0586083	0.37899	-0.0540993	0.321397	0.0642636	0.00308198	0.170436	0.0057976	0.0790909	0.261633	0.08881	0.0231687	0.0683856	1.15014e-07	-0.00688851	0.598772	-0.027996	0.0827957	0.116348	1	0	0	0	-0.0567452	0.120108	-0.00661051	0.803586	-0.112526	0.076305	0.0123808	0.758822
12573-80	SL019797	Tripartite motif-containing protein 3	TRIM3	O75382	10612	TRIM3	Human	-0.0254599	0.315044	0.374938	1	0	4	4	0.0716338	0.0787166	0.0308173	0.379627	-0.474455	3.61124e-14	0.133456	0.0150812	0.0279154	0.198104	0.0694236	0.274604	-0.0809313	0.257117	-0.278224	1.18185e-13	-0.0642477	5.8412e-07	-0.0557048	1.91208e-05	0.00604907	0.18983	0.242749	1	1	1	1	0.133875	0.000324814	0.00612534	0.81757	-0.112171	0.0811889	-0.166667	2.34981e-05
12574-36	SL000405	Endothelin-2	Endothelin 2	P20800	1907	EDN2	Human	-0.0127672	0.011004	0.0187314	1	2	2	2	-0.0640153	0.116702	0.0517745	0.139815	0.139794	0.0280373	0.070398	0.195274	-0.0709931	0.000963514	0.0958842	0.124268	0.149221	0.03639	0.14439	0.000186812	-0.0721273	1.84329e-08	0.0388054	0.00277614	0.0216391	0.0827689	0.116333	1	1	0	1	-0.00975499	0.79496	0.0315646	0.228424	0.00861851	0.893602	0.135855	0.000644427
12575-30	SL008027	C-1-tetrahydrofolate synthase, cytoplasmic	C1TC	P11586	4522	MTHFD1	Human	-0.152857	4.43871e-35	5.05527e-33	3.23537e-31	0	5	5	-0.117158	0.00343171	0.0291632	0.401533	-0.478111	1.96906e-14	0.103619	0.0566195	-0.202948	2.43202e-22	0.103772	0.0968354	-0.0879454	0.210195	-0.259359	5.82097e-12	-0.133972	8.8528e-27	-0.00226481	0.858978	0.0501288	1.22799e-19	1.77596e-18	8.95082e-16	2	1	2	0.165538	5.86479e-06	-0.0126645	0.624376	-0.105959	0.0962468	-0.182903	3.45494e-06
12576-21	SL002732	Melanoma-associated antigen 3	MAGE-3	P43357	4102	MAGEA3	Human	0.0324765	0.15178	0.197876	1	3	0	3	0.111219	0.00633865	0.0582178	0.0972791	0.126925	0.0550619	-0.0333684	0.541192	-0.0182037	0.402575	-0.0681436	0.277688	0.0217346	0.761647	0.185099	2.28016e-06	0.0281307	0.0300803	0.0033227	0.800488	-0.00835751	0.00253145	0.00504835	1	1	1	1	-0.0441169	0.237505	-0.0277365	0.297494	0.0593821	0.356852	0.121564	0.00260825
12577-100	SL002091	Flap endonuclease 1	FLAP endonuclease-1	P39748	2237	FEN1	Human	0.0301937	0.0292334	0.0453078	1	3	0	3	0.0743074	0.0691046	-0.00779895	0.82424	0.091381	0.168169	-0.0809505	0.137979	0.00698635	0.748042	-0.0189157	0.762231	-0.0561898	0.420395	0.175701	8.05047e-06	0.0541759	2.92085e-05	0.0418999	0.00142946	-0.0108949	0.0949282	0.131421	1	0	0	0	-0.0455745	0.224381	0.0111817	0.674297	0.0361676	0.570481	0.0694221	0.0869499
12578-13	SL006497	ADP-ribosylation factor 3	ARF3	P61204	377	ARF3	Human	0.0306116	9.66112e-05	0.000239687	0.704199	1	4	4	-0.0458648	0.261979	-0.0417996	0.231155	-0.227624	0.000558935	0.140792	0.00871891	0.145854	1.37781e-11	0.0569237	0.363725	0.0694543	0.322111	-0.109454	0.00536076	-0.0472056	0.000265039	-0.0499857	0.000138475	0.0101341	0.144636	0.191196	1	1	0	1	-0.0213213	0.5667	-0.00628109	0.812617	0.0604214	0.342004	0.00498464	0.902018
12580-7	SL012949	Proteasome subunit beta type-5	PSB5	P28074	5693	PSMB5	Human	-0.0630785	5.68149e-11	3.25785e-10	4.14124e-07	3	2	3	-0.110863	0.00634274	-0.0490667	0.158811	0.320521	7.67391e-07	-0.0314582	0.564728	-0.172056	7.34032e-16	-0.00428922	0.945418	0.029958	0.671719	0.156428	7.42514e-05	-0.0145108	0.26335	0.101955	7.93198e-15	-0.0403842	2.63835e-05	7.80504e-05	0.192309	1	1	1	-0.0786906	0.0339845	-0.0547047	0.0373262	-0.0940061	0.141595	0.142882	0.000414976
12581-39	SL014587	Inositol monophosphatase 2	IMPA2	O14732	3613	IMPA2	Human	-0.0162599	0.186922	0.237241	1	0	0	0	0.0231327	0.572137	-0.0619474	0.0775725	0.0447358	0.501288	0.0211194	0.698539	-0.0281696	0.192798	-0.0863876	0.16686	-0.0272601	0.701967	-0.00106906	0.978426	0.00656747	0.612637	0.0114894	0.382172	-0.0234421	0.0134594	0.0230078	1	0	0	0	-0.0660717	0.0777677	-0.0333972	0.206381	0.0239004	0.708862	-0.0140082	0.729545
12583-77	SL019755	Serine/threonine-protein kinase A-Raf	ARAF	P10398	369	ARAF	Human	-0.0250523	0.196243	0.247562	1	0	4	4	0.089569	0.027903	-0.0295649	0.397953	-0.329534	3.25741e-07	0.0961713	0.0784998	0.0143168	0.510167	0.00275402	0.965	-0.0354868	0.618043	-0.223889	4.83084e-09	-0.0617486	1.5939e-06	-0.0367027	0.00489496	0.0194235	1.68082e-05	5.12401e-05	0.122515	2	1	2	0.0878774	0.0179336	0.054673	0.0392895	-0.0802061	0.211652	-0.182626	4.15693e-06
12585-39	SL009589	DNA excision repair protein ERCC-1	ERCC1	P07992	2067	ERCC1	Human	-0.0249419	0.192713	0.243827	1	1	0	1	0.00403171	0.921465	-0.0838769	0.0166214	-0.065606	0.324849	-0.0286106	0.598295	-0.0252524	0.245532	-0.0738807	0.239117	-0.0838546	0.23795	0.0335105	0.397267	0.00234983	0.856377	0.0623317	2.12329e-06	-0.0375921	0.000614678	0.00140542	1	0	1	1	-0.0409573	0.274695	-0.0272188	0.305834	-0.0653751	0.309217	-0.0300533	0.460135
12587-65	SL019779	ADP-ribosylation factor-like protein 2	ARL2	P36404	402	ARL2	Human	-0.13564	1.15288e-30	6.66933e-29	8.40336e-27	1	2	2	-0.147807	0.000229494	-0.0899443	0.00987674	0.105407	0.113131	0.0126427	0.81356	-0.247592	5.74401e-31	-0.0551288	0.376178	-0.187591	0.0075262	-0.00553344	0.885588	-0.0126296	0.327088	0.0670369	2.7068e-07	0.0516755	0.0129051	0.0221538	1	2	0	2	0.112299	0.00259391	-0.0521185	0.0478534	0.130393	0.04039	0.109469	0.00510704
12591-27	SL002050	Oligophrenin-1	Oligophrenin-1	O60890	4983	OPHN1	Human	0.0128315	0.00407353	0.00757911	1	1	4	4	-0.0291518	0.474922	0.0379826	0.277262	-0.478664	1.59045e-14	0.149959	0.00557253	0.156296	4.85674e-13	-0.00377811	0.952008	0.00416462	0.953489	-0.297062	2.52827e-15	-0.102421	1.06389e-15	-0.0965227	8.39126e-14	0.0489658	5.93652e-16	5.30936e-15	4.32713e-12	2	1	2	0.136858	0.000218772	0.0167151	0.529557	-0.0555185	0.387196	-0.187199	2.25285e-06
12593-33	SL019751	p53 and DNA damage-regulated protein 1	PDRG1	Q9NUG6	81572	PDRG1	Human	-0.0221524	0.384642	0.445237	1	1	4	4	0.0491628	0.226773	0.0310669	0.373107	-0.481197	6.36314e-15	0.107792	0.0486905	0.055478	0.0106303	0.0644069	0.305108	-0.0733036	0.305338	-0.281499	6.46727e-14	-0.104723	1.98738e-16	-0.0993853	1.26365e-14	0.0384551	1.233e-14	9.5205e-14	8.98735e-11	2	1	2	0.12403	0.000794468	-0.0427036	0.108213	-0.111541	0.0826218	-0.18297	3.50807e-06
12594-5	SL019772	Grancalcin	GRAN	P28676	25801	GCA	Human	-0.0423731	1.57848e-05	4.40656e-05	0.115055	2	3	3	0.104138	0.0102693	-0.0537475	0.1245	-0.0852609	0.199073	-0.0433302	0.425568	-0.0835839	0.000112497	-0.0895234	0.15471	0.0134429	0.850091	-0.103883	0.0084326	-0.0534554	3.6795e-05	0.108891	8.99381e-17	-0.022905	0.00868845	0.0155449	1	1	1	1	0.00494818	0.894642	-0.0127612	0.630495	-0.0377468	0.556155	-0.0461079	0.254787
12595-11	SL010848	Tropomodulin-1	TMOD1	P28289	7111	TMOD1	Human	-0.00915503	0.00239564	0.00464287	1	3	1	3	0.0709045	0.0759912	0.0451223	0.19779	0.402083	1.40573e-10	0.110852	0.0411639	-0.14114	5.24833e-11	0.0450348	0.46873	0.00767691	0.913819	0.045189	0.249673	0.0566961	1.11296e-05	0.0388606	0.00299854	-0.00249501	0.441421	0.505343	1	0	1	1	-0.112477	0.00246342	0.00163831	0.950729	0.17592	0.00540575	0.019554	0.625685
12597-68	SL019171	Autophagy protein 5	Autophagy protein 5	Q9H1Y0	9474	ATG5	Human	-0.02693	0.334553	0.393951	1	1	4	4	0.0182626	0.652724	0.00305883	0.930399	-0.467365	7.72532e-14	0.115509	0.0334428	0.0516223	0.0174052	0.0457195	0.465592	-0.0466712	0.509806	-0.251257	3.61943e-11	-0.0930777	3.18212e-13	-0.0733147	1.47063e-08	0.0126609	0.000387656	0.00092826	1	2	1	2	0.113372	0.00224229	-0.019678	0.457204	-0.091905	0.151563	-0.151706	0.000136302
12599-10	SL010979	Fermitin family homolog 3	URP2	Q86UX7	83706	FERMT3	Human	-0.12675	1.70147e-21	3.10827e-20	1.2402e-17	0	6	6	-0.134916	0.000751335	0.0566859	0.102547	-0.532567	1.24557e-18	0.0986746	0.0693582	-0.124482	8.21407e-09	0.0534121	0.391923	-0.0838702	0.23614	-0.286962	3.05197e-14	-0.111339	2.47802e-18	-0.100146	8.36099e-15	0.0342962	1.51397e-06	5.33624e-06	0.0110353	2	1	2	0.162313	9.80845e-06	-0.0293476	0.268123	-0.0129554	0.840169	-0.177528	7.42302e-06
12603-87	SL019780	Polyadenylate-binding protein 4	PABP4	Q13310	8761	PABPC4	Human	-0.119431	2.02523e-18	2.66461e-17	1.47619e-14	0	5	5	-0.0803806	0.0469059	0.0122886	0.722924	-0.517194	1.86506e-17	0.0507255	0.352085	-0.113072	1.6784e-07	0.0377896	0.546369	-0.0867911	0.220097	-0.303122	8.04586e-16	-0.108367	1.59606e-17	-0.064159	6.58563e-07	0.0423992	4.65656e-15	3.73807e-14	3.39417e-11	2	1	2	0.147252	5.54277e-05	-0.0460823	0.0812439	-0.0840998	0.190808	-0.180842	4.92387e-06
12604-16	SL019785	Polycomb protein SCMH1	SCMH1	Q96GD3	22955	SCMH1	Human	-0.0334487	8.43215e-05	0.000210847	0.61462	1	1	1	-0.0414696	0.310691	-0.0492896	0.159369	0.0906877	0.171042	0.173142	0.0013501	-0.0912598	2.62252e-05	-0.00432866	0.944781	-0.0461509	0.519127	0.0188765	0.633059	0.133146	6.83959e-25	0.0263021	0.0456083	-0.0215553	0.00290112	0.00571829	1	0	1	1	0.00259051	0.944859	-0.0472654	0.0752229	-0.0133203	0.836079	0.0158743	0.695135
12605-1	SL005742	Exosome complex component RRP40	Exosome component 3	Q9NQT5	51010	EXOSC3	Human	0.0386338	0.00101492	0.00209925	1	2	0	2	0.0478214	0.244489	-0.0255032	0.466435	0.0470223	0.482525	-0.0300795	0.580408	0.0597237	0.00596202	-0.0580415	0.353463	0.0860077	0.230936	0.0748379	0.0583482	0.0422365	0.00112943	0.00109707	0.933537	0.0331095	0.114552	0.155588	1	0	0	0	0.0355553	0.343432	0.00483409	0.855412	0.10218	0.113515	0.081793	0.0435866
12612-37	SL008624	Proteasome subunit beta type-1	PSB1	P20618	5689	PSMB1	Human	0.0274768	0.0425586	0.0632952	1	4	0	4	0.0409089	0.310714	-0.0427157	0.213553	0.232256	0.000355996	-0.0179053	0.742271	-0.0311704	0.141526	-0.0344765	0.580351	0.0117377	0.867936	0.24782	8.74348e-11	0.140608	4.90117e-29	0.0905551	1.34988e-12	-0.049396	9.49567e-08	3.84522e-07	0.000692139	1	2	2	-0.24435	1.66521e-11	-0.0365614	0.159504	0.0476915	0.454193	0.139744	0.000454894
12616-45	SL019803	Nuclear receptor-binding protein	NRBP	Q9UHY1	29959	NRBP1	Human	0.0582896	7.8667e-06	2.3019e-05	0.0573404	2	1	2	-0.00187272	0.96331	0.0234428	0.503535	0.289083	9.47954e-06	0.161774	0.00286434	0.0908369	2.45715e-05	-0.00699352	0.910904	0.27114	0.000102276	-0.0349352	0.366642	-0.108309	3.44786e-17	-0.0268407	0.0399168	0.00485578	0.652074	0.705712	1	1	0	1	0.118354	0.00150451	0.00905547	0.73099	-0.0449178	0.48638	-0.0648724	0.103158
12617-2	SL008369	Serine/threonine-protein kinase 24	STK24	Q9Y6E0	8428	STK24	Human	-0.0709912	2.79665e-07	1.00073e-06	0.00203848	1	5	5	-0.208447	1.29403e-07	0.145211	2.87768e-05	-0.457036	2.02653e-13	0.111001	0.0404564	0.000123993	0.995419	0.0453628	0.469011	-0.0156792	0.825951	-0.314479	2.8997e-17	-0.220959	2.0133e-71	-0.0770513	1.09875e-09	0.0709858	3.45797e-23	8.9064e-22	2.52051e-19	2	1	2	0.225849	6.40423e-10	0.0121569	0.645745	-0.0546782	0.396017	-0.199565	3.89221e-07
12618-50	SL008344	Aldo-keto reductase family 1 member C1	Aldo-keto reductase 1C1	Q04828	1645	AKR1C1	Human	0.0252512	0.103992	0.140787	1	1	1	1	-0.0127446	0.754915	0.001607	0.963452	0.204009	0.00188791	0.0581233	0.28403	0.042267	0.0488983	-0.117064	0.0606101	-0.0305286	0.664785	-0.00538646	0.891217	-0.0317283	0.0143586	-0.00489676	0.709421	-0.0125857	0.0337133	0.0522955	1	0	1	1	-0.0177032	0.636696	-0.000168178	0.994888	0.00827681	0.896513	0.0136382	0.735932
12619-14	SL004719	Protein phosphatase 1A	Protein phophatase 2Ca	P35813	5494	PPM1A	Human	-0.011649	0.384297	0.444978	1	1	3	3	-0.0204679	0.617043	-0.0482037	0.162212	-0.149968	0.0225261	0.142484	0.00855611	0.022782	0.287843	0.012997	0.836213	0.104379	0.139485	-0.194537	6.89966e-07	0.108375	2.99763e-17	-0.0756704	6.67428e-09	0.00130475	0.381597	0.445247	1	0	0	0	0.0301822	0.410044	-0.0541415	0.0385963	0.0301772	0.637922	-0.0912145	0.0242981
12620-3	SL011301	Septin-11	Septin-11	Q9NVA2	55752	SEPTIN11	Human	0.0564554	1.71478e-09	8.32159e-09	1.2499e-05	1	2	2	0.0546876	0.180992	0.0926652	0.0072169	-0.337231	1.51076e-07	0.0824881	0.12773	0.143048	2.247e-11	0.0641704	0.305411	-0.0539329	0.443884	-0.0870552	0.0272689	0.00719967	0.578314	-0.0279129	0.0334761	0.0594126	1.04997e-09	5.14329e-09	7.65321e-06	2	0	2	0.259304	6.18267e-13	0.0200808	0.445709	-0.0943857	0.135915	0.0112149	0.782103
12621-55	SL008081	Serine/threonine-protein phosphatase 2A 65 kDa regulatory subunit A alpha isoform	PP2AAA	P30153	5518	PPP2R1A	Human	-0.148166	9.18265e-35	9.9899e-33	6.69323e-31	0	4	4	-0.0704092	0.0823991	0.0216101	0.535452	-0.41842	5.16458e-11	0.0214304	0.693505	-0.220466	1.03033e-25	0.131177	0.0347942	-0.0384648	0.580787	-0.233917	8.67327e-10	-0.0987875	2.932e-15	-0.0192833	0.129434	0.0625111	8.62361e-22	1.7364e-20	6.28575e-18	2	1	2	0.149772	4.86982e-05	-0.0343804	0.188534	-0.0223727	0.724033	-0.131987	0.000937368
12622-96	SL019786	Histone-lysine N-methyltransferase ASH1L	ASH1L	Q9NR48	55870	ASH1L	Human	0.0358017	0.00358053	0.00672642	1	1	0	1	0.0463249	0.255518	0.0258765	0.459712	-0.00404028	0.951708	-0.0564055	0.300565	0.046913	0.0306413	-0.0918157	0.139145	-0.053584	0.453359	0.172557	1.09832e-05	0.0161986	0.209595	-0.000321919	0.980368	0.0129459	0.958194	0.964679	1	0	0	0	0.0533125	0.152385	-0.00137201	0.958729	0.0157179	0.807005	0.0472272	0.243497
12623-84	SL019793	Protein Jumonji	JARD2	Q92833	3720	JARID2	Human	-0.0549508	7.36091e-10	3.76781e-09	5.36536e-06	1	1	1	0.0985878	0.0155815	0.0723243	0.038694	0.043474	0.508595	0.0224857	0.678496	-0.193692	1.52878e-19	0.0331609	0.596201	-0.039191	0.581043	0.0215393	0.585036	0.0268132	0.0384367	0.0318935	0.015108	0.016128	0.341422	0.404984	1	1	0	1	0.0929853	0.0122903	-0.045723	0.0831341	-0.0382102	0.550792	0.0634654	0.116279
12625-138	SL019811	Kelch-like protein 7	KLHL7	Q8IXQ5	55975	KLHL7	Human	0.00981001	0.433304	0.493878	1	0	0	0	0.10115	0.0128654	-0.0533527	0.127007	-0.103082	0.120627	0.0699874	0.198877	0.0192717	0.374094	0.143578	0.0214457	0.0148587	0.836039	-0.0417101	0.28887	-0.0250738	0.0531433	0.0223976	0.0883055	-0.0276635	0.112267	0.15287	1	0	0	0	-0.0331036	0.376942	-0.0246369	0.353228	-0.0982819	0.126956	0.0273392	0.49891
12626-6	SL019816	Sentrin-specific protease 7	SENP7	Q9BQF6	57337	SENP7	Human	0.0641628	5.12027e-09	2.33406e-08	3.73216e-05	4	0	4	-0.0118948	0.771247	0.0424404	0.224219	0.0225029	0.735348	0.11593	0.0323965	0.104575	1.42399e-06	-0.0318178	0.610281	-0.0281751	0.694979	0.124125	0.00160014	0.0546654	2.48186e-05	0.0406533	0.00198036	-0.0278936	0.00122967	0.00263078	1	1	1	1	-0.0448745	0.226933	-0.00207416	0.937844	-0.0576357	0.372525	0.0784688	0.0523087
12627-97	SL019821	Ubiquitin-like modifier-activating enzyme ATG7	ATG7	O95352	10533	ATG7	Human	0.0524844	0.000817497	0.0017187	1	4	0	4	0.144223	0.000352065	-0.00338257	0.923223	0.208838	0.00141211	-0.0078706	0.885756	0.019865	0.3605	-0.0348844	0.576877	0.115359	0.105117	0.089422	0.022099	0.0799206	5.31782e-10	0.00891493	0.495311	-0.0476387	2.8413e-09	1.34047e-08	2.07102e-05	0	1	1	-0.0769801	0.0398857	-0.00699019	0.792606	-0.0135725	0.832663	0.0360083	0.368984
12628-31	SL019826	LanC-like protein 2	LANC2	Q9NS86	55915	LANCL2	Human	-0.126703	1.80307e-26	5.89353e-25	1.31426e-22	0	4	4	-0.0772646	0.0564442	0.0201393	0.560497	-0.397796	5.23635e-10	0.102664	0.0558974	-0.158006	7.40532e-14	0.0245531	0.693204	-0.0768004	0.273533	-0.187257	6.93359e-07	-0.224485	2.82679e-74	0.0248181	0.0497324	0.0417971	2.0597e-12	1.3089e-11	1.50131e-08	2	1	2	0.094937	0.00963118	-0.0171999	0.510466	-0.036954	0.560821	-0.12835	0.00103846
12630-8	SL019787	Arfaptin-2	ARFP2	P53365	23647	ARFIP2	Human	-0.0100739	0.656516	0.704349	1	1	2	2	-0.0235242	0.56479	-0.0247433	0.462775	-0.17126	0.00889729	-0.0675303	0.211706	0.0279098	0.196313	-0.00577684	0.925953	-0.198272	0.00463193	-0.0264807	0.500588	0.0538312	2.99583e-05	-0.0469321	0.000337454	0.00326457	0.299872	0.362422	1	0	0	0	0.0231927	0.514996	0.00353955	0.893477	0.00514483	0.935995	-0.0580759	0.149264
12632-14	SL019805	Arylamine N-acetyltransferase 1	ARY1	P18440	9	NAT1	Human	0.0118739	0.226475	0.280411	1	1	1	1	0.140281	0.000577898	-0.023103	0.502786	-0.121379	0.0657575	0.0393737	0.469606	0.0281859	0.185849	-0.0833809	0.179969	-0.0627284	0.370734	-0.0704276	0.0728582	0.0110537	0.389155	-0.035942	0.00567754	0.00198417	0.338032	0.401485	1	0	1	1	0.0654646	0.0741627	-0.00809765	0.756037	-0.0280374	0.660997	0.0116246	0.773321
12633-3	SL019812	Tyrosine-protein phosphatase non-receptor type 9	PTN9	P43378	5780	PTPN9	Human	0.020982	0.0647099	0.0922672	1	1	0	1	0.0755378	0.0642932	-0.00633368	0.856851	-0.0361909	0.588164	-0.0243337	0.656689	0.0282937	0.193505	0.0213431	0.732472	-0.0532201	0.448937	0.011754	0.76569	0.0051487	0.691152	0.0327623	0.0126282	-0.0136077	0.201461	0.255738	1	1	0	1	0.0409737	0.273815	0.00547982	0.83679	-0.0668933	0.294036	-0.032091	0.425152
12634-79	SL025804	Breast cancer anti-estrogen resistance protein 3:Guanine Nucleotide Exchange Factor Domain	BCAR3:Ras-GEF	O75815	8412	BCAR3	Human	-0.032239	0.00639652	0.0114697	1	2	3	3	0.118189	0.00376284	-0.0805417	0.0219276	-0.100576	0.126868	0.0175931	0.746728	-0.0489532	0.0240947	-0.0184771	0.767553	0.0313132	0.660897	-0.132323	0.000651423	-0.064528	6.16894e-07	0.0489613	0.000193307	-0.00930305	0.63844	0.693634	1	1	0	1	0.0383144	0.307497	-0.024167	0.363147	-0.0728105	0.258681	0.0145523	0.717338
12635-9	SL019822	tRNA (cytosine(38)-C(5))-methyltransferase	TRDMT	O14717	1787	TRDMT1	Human	0.0299205	0.00114475	0.00234384	1	2	1	2	0.105464	0.00979263	0.0401654	0.251087	-0.296828	4.56067e-06	0.0540318	0.32104	0.0726993	0.000816504	-0.0133172	0.831735	-0.0154901	0.82797	-0.0212984	0.587074	0.0126556	0.329374	-0.0231787	0.0779172	0.0389062	0.000324606	0.000788421	1	2	0	2	0.153597	3.54405e-05	0.00756778	0.775856	-0.0662066	0.301986	0.0387508	0.334699
12636-113	SL019827	N-lysine methyltransferase SMYD2	SMYD2	Q9NRG4	56950	SMYD2	Human	0.0461545	0.000143975	0.000346005	1	5	0	5	0.0253274	0.536605	-0.027064	0.441476	0.156797	0.017504	-0.0180511	0.738716	0.0534288	0.0139464	-0.0223819	0.718405	0.0888337	0.214878	0.0936481	0.0175627	0.0696197	7.57672e-08	0.0416412	0.00151655	-0.0169085	0.000628817	0.00143278	1	0	1	1	-0.0659577	0.0781594	0.00981845	0.712134	0.0693907	0.28174	0.0473448	0.242732
12637-7	SL019832	Carnitine O-acetyltransferase	CACP	P43155	1384	CRAT	Human	-0.110799	1.34366e-17	1.63303e-16	9.79397e-14	0	5	5	-0.0567298	0.160899	0.0663451	0.0555474	-0.532146	4.23496e-18	0.0801496	0.139979	-0.118415	3.42651e-08	0.0772249	0.21726	-0.0586771	0.410458	-0.287485	1.42578e-14	-0.10331	2.56158e-16	-0.0912641	8.5125e-13	0.0623541	1.00596e-22	2.39623e-21	7.33248e-19	2	1	2	0.162017	9.40606e-06	-0.019115	0.469924	-0.0648115	0.313869	-0.180945	4.37636e-06
12641-3	SL019813	Type II inositol 1,4,5-trisphosphate 5-phosphatase	I5P2	P32019	3633	INPP5B	Human	-0.0771879	2.3452e-07	8.47506e-07	0.00170942	0	4	4	-0.147166	0.000243186	0.0788589	0.0228873	-0.507809	3.78282e-16	0.113819	0.0355683	-0.0159753	0.459017	0.0602988	0.334933	-0.0287393	0.686812	-0.315405	1.97436e-17	-0.184512	5.01699e-50	-0.0264196	0.0372545	0.0614082	4.76687e-20	7.37701e-19	3.47457e-16	2	1	2	0.18815	2.56745e-07	0.00108978	0.967045	-0.0462185	0.472866	-0.208366	1.09496e-07
12643-4	SL011195	Beta-arrestin-1	ARRB1	P49407	408	ARRB1	Human	-0.0932716	1.0797e-12	7.43853e-12	7.86996e-09	0	6	6	-0.119279	0.00280582	0.0847606	0.015182	-0.50824	1.79031e-16	0.117275	0.0309358	-0.0560724	0.00900599	0.0680242	0.275053	-0.00801504	0.910797	-0.321187	4.32572e-18	-0.184588	6.22675e-50	-0.0862375	9.52334e-12	0.0567384	4.31807e-18	5.0359e-17	3.14744e-14	2	1	2	0.180719	9.7291e-07	0.0172721	0.512492	-0.065329	0.310651	-0.207553	1.19449e-07
12644-63	SL019828	Adenylosuccinate synthetase isozyme 2	PURA2	P30520	159	ADSS2	Human	0.0496527	1.29175e-06	4.2015e-06	0.00941557	2	0	2	0.101689	0.0123397	-0.0903172	0.00966194	-0.0233661	0.72403	0.040671	0.454912	0.112616	1.38969e-07	-0.0376265	0.548599	-0.0330225	0.641221	-0.00528151	0.893377	0.0297622	0.0205428	-0.00433401	0.739426	-0.0288767	1.36309e-05	4.22251e-05	0.0993557	0	1	1	-0.0248531	0.504185	-0.0238944	0.361757	0.0369663	0.565828	-0.000652852	0.987129
12646-2	SL013233	Ribulose-phosphate 3-epimerase	RPE	Q96AT9	6120	RPE	Human	-0.16011	1.85913e-38	3.22648e-36	1.35512e-34	0	4	4	-0.0591149	0.139933	0.0245125	0.483314	-0.509898	1.07849e-16	0.0668163	0.218547	-0.226764	6.37176e-27	0.0461676	0.460925	-0.0956643	0.179007	-0.262725	1.77324e-12	-0.110081	1.59342e-18	-0.0188071	0.140299	0.0437305	3.56644e-11	2.0453e-10	2.59958e-07	2	1	2	0.154275	2.91754e-05	-0.0308784	0.239147	-0.028887	0.653308	-0.173996	8.50287e-06
12647-52	SL016514	Histone-lysine N-methyltransferase SETD2	SETD2	Q9BYW2	29072	SETD2	Human	0.0235665	0.0161249	0.0264419	1	2	0	2	0.0231594	0.566017	-0.0272752	0.43687	-0.0828994	0.209809	0.0650583	0.229079	0.0385208	0.075686	0.0478967	0.438575	0.0275977	0.697359	0.115591	0.0032766	0.0515187	6.78199e-05	0.0138809	0.289899	-0.0111609	0.269242	0.329944	1	0	0	0	-0.0706572	0.0589567	-0.0142262	0.592159	-0.00291028	0.96402	0.089443	0.0267806
12649-80	SL004917	Malate dehydrogenase, mitochondrial	Malate dehydrogenase 2	P40926	4191	MDH2	Human	-0.0758235	1.26287e-07	4.73998e-07	0.000920504	1	5	5	-0.158931	7.07675e-05	0.142756	3.53644e-05	-0.495714	7.07054e-16	0.116455	0.0312476	-0.0310482	0.148536	0.0403691	0.519432	-0.02828	0.690078	-0.310089	6.09795e-17	-0.118393	2.71957e-21	-0.107087	2.25006e-17	0.062893	6.3611e-19	8.36932e-18	4.63661e-15	2	1	2	0.192012	1.43876e-07	-0.00727986	0.782306	-0.0258532	0.687495	-0.180033	4.84771e-06
12650-43	SL008873	Guanine nucleotide-binding protein G(k) subunit alpha	GNAI3	P08754	2773	GNAI3	Human	-0.0475023	0.00116733	0.00238472	1	1	3	3	0.115878	0.00480676	-0.0213661	0.541254	-0.305662	2.57702e-06	0.026068	0.633313	-0.0605064	0.00539107	-0.0326044	0.603186	-0.0721214	0.314135	-0.189933	1.11282e-06	0.00268511	0.835956	-0.0221003	0.0923899	0.0445246	7.33356e-05	0.000201714	0.534543	2	0	2	0.131082	0.000395682	-0.0430704	0.105572	0.0386245	0.549911	-0.0169216	0.675423
12651-21	SL019823	[Pyruvate dehydrogenase (acetyl-transferring)] kinase isozyme 2, mitochondrial	PDK2	Q15119	5164	PDK2	Human	0.00419728	0.779166	0.815763	1	0	0	0	0.0525691	0.197735	0.0725899	0.0385841	-0.132223	0.0463599	-0.0152404	0.779049	-0.0145668	0.502664	0.134324	0.0304609	-0.10983	0.123149	0.00538513	0.891612	0.00832079	0.521285	0.0114575	0.383627	0.0201045	0.0417972	0.0632205	1	1	0	1	-0.0117065	0.755834	-0.0330457	0.213352	0.0681057	0.288765	0.0296503	0.463854
12652-37	SL019829	Adenosylhomocysteinase 2	SAHH2	O43865	10768	AHCYL1	Human	-0.118544	5.80691e-20	9.1616e-19	4.23266e-16	0	5	5	-0.0850715	0.0338326	0.0903799	0.00955916	-0.573294	1.80314e-21	0.0813582	0.13419	-0.121841	1.13171e-08	0.026875	0.665049	-0.0581687	0.413268	-0.294725	1.83033e-15	-0.150017	1.3425e-33	-0.0554622	1.15235e-05	0.06548	5.53928e-26	2.52349e-24	4.03758e-22	2	1	2	0.19462	1.21784e-07	-0.00640893	0.807601	-0.0898237	0.161927	-0.196514	5.19933e-07
12653-13	SL010497	Casein kinase I isoform gamma-2	CSNK1G2	P78368	1455	CSNK1G2	Human	-0.00268076	0.380128	0.440782	1	1	4	4	0.0448614	0.271023	0.00060371	0.98629	-0.318394	7.67372e-07	0.0680484	0.212193	0.0632765	0.00337345	0.0230573	0.71299	-0.0569547	0.426141	-0.20073	1.2589e-07	-0.0441	0.000613857	-0.0450202	0.00055353	0.0081115	0.336745	0.400217	1	1	2	2	0.0920226	0.014048	-0.0109048	0.67974	0.0532458	0.405892	-0.11164	0.00482869
12655-30	SL010994	Beta-soluble NSF attachment protein	SNAB	Q9H115	63908	NAPB	Human	0.0589753	3.99073e-05	0.000104974	0.290884	5	0	5	0.102386	0.0120808	-0.060232	0.0853589	0.303356	3.21511e-06	0.0442342	0.417021	0.0549768	0.0112922	-0.0758667	0.225797	0.00771538	0.91388	0.106575	0.0067325	0.0489273	0.00015625	0.0335103	0.0106494	-0.0161205	0.000444261	0.00104729	1	0	1	1	-0.0750365	0.0441506	-0.0279273	0.291496	0.139416	0.0288793	0.00752888	0.85255
12656-1	SL019807	Kinesin light chain 1	KLC1	Q07866	3831	KLC1	Human	-0.0742793	2.05051e-06	6.50117e-06	0.0149462	0	4	4	-0.104261	0.00995047	0.0638377	0.0671824	-0.490656	2.04559e-15	0.158785	0.00402692	-0.0271452	0.206257	0.0366125	0.559752	-0.0748623	0.292321	-0.321183	7.6525e-18	-0.120706	1.41985e-21	-0.02777	0.0310343	0.0563699	1.43168e-20	2.42123e-19	1.04355e-16	2	1	2	0.161877	1.15299e-05	0.0541477	0.0395827	-0.111364	0.0825263	-0.20408	2.22339e-07
12657-2	SL010919	GDP-L-fucose synthase	FCL	Q13630	7264	TSTA3	Human	0.0220477	0.173592	0.222375	1	2	1	2	0.00175756	0.965709	0.00222286	0.94915	0.00756208	0.908671	0.125357	0.0211468	0.0195706	0.367219	-0.0425207	0.498049	0.214792	0.00238345	0.165411	2.34582e-05	-0.0275905	0.0328499	0.0299567	0.0223274	0.00133729	0.6946	0.743785	1	0	0	0	-0.0312048	0.401718	-0.00909796	0.732049	0.0734724	0.251884	0.00282346	0.943843
12658-72	SL019818	Pantothenate kinase 3	PANK3	Q9H999	79646	PANK3	Human	0.00245567	0.194447	0.245722	1	2	2	2	0.127815	0.00204618	-0.0234408	0.501419	-0.339505	1.5977e-07	0.0338169	0.534769	0.026706	0.220111	0.0746547	0.228474	0.00589741	0.93386	-0.111205	0.00441606	0.0666958	2.21501e-07	-0.0269479	0.0387367	0.0153047	0.11937	0.161337	1	0	0	0	0.0481055	0.195135	0.0167681	0.528609	-0.00408423	0.948988	-0.0755707	0.0598629
12659-13	SL008839	Obg-like ATPase 1	GTPB9	Q9NTK5	29789	OLA1	Human	-0.106604	6.75385e-18	8.47312e-17	4.92288e-14	0	5	5	-0.0389251	0.333688	0.0413674	0.234991	-0.450916	8.80755e-13	0.105997	0.0503892	-0.123341	6.41748e-09	0.0830689	0.183261	0.00130344	0.985472	-0.275703	1.44668e-13	-0.107906	1.15526e-17	-0.0881385	5.09831e-12	0.0526946	4.64654e-14	3.41074e-13	3.38687e-10	2	1	2	0.152115	3.62621e-05	-0.00103745	0.968317	-0.019508	0.761527	-0.171882	1.20282e-05
12661-44	SL019788	Gamma-aminobutyric acid receptor-associated protein-like 1	GBRL1	Q9H0R8	23710	GABARAPL1	Human	-0.0509682	0.000101617	0.000250656	0.740688	0	4	4	0.0333877	0.411877	-0.0102977	0.755753	-0.272339	1.74288e-05	0.0196376	0.717293	-0.0640308	0.0020125	0.0330041	0.591241	-0.031253	0.658543	-0.103915	0.00791995	-0.0585826	3.83686e-06	0.0255551	0.0464472	-0.0194646	0.345866	0.409323	1	1	0	1	-0.025378	0.473713	0.0193722	0.442727	-0.136669	0.0308571	-0.0534365	0.182352
12662-82	SL004998	Delta(3,5)-Delta(2,4)-dienoyl-CoA isomerase, mitochondrial	ECH1	Q13011	1891	ECH1	Human	-0.0782579	2.58131e-08	1.06904e-07	0.000188152	0	5	5	-0.00368648	0.927691	0.0318073	0.359387	-0.516127	6.26096e-17	0.119175	0.0284592	-0.0668562	0.00199066	0.123495	0.0487766	-0.155056	0.0290087	-0.21963	5.14342e-09	-0.083327	8.1085e-11	-0.060797	2.91206e-06	0.00452986	0.00320692	0.00626849	1	2	1	2	0.0982732	0.00741361	-0.0500177	0.059149	-0.131858	0.0401123	-0.116679	0.00298268
12663-1	SL011234	Thiosulfate sulfurtransferase	THTR	Q16762	7263	TST	Human	0.0563367	0.000132941	0.000321821	0.969004	3	0	3	0.0120687	0.767673	0.0602142	0.0845187	0.163727	0.0130726	-0.0358482	0.509139	0.0555748	0.0103605	0.052004	0.403548	0.105375	0.134074	0.138487	0.00042005	0.0151764	0.240236	0.00579532	0.658266	0.00601426	0.100924	0.139088	1	1	1	1	-0.00949083	0.799544	-0.0282419	0.288007	0.0732952	0.251572	0.117022	0.00377079
[truncated: 6,426 more rows]
[truncated: 25 more columns]

## Sheet: SuppTbl6
Supplementary Table 6: Reactome Pathway Enrichment Results for Differential Abundance analyses for AD, PD, ALS, and FTD
ID	Description	Gene Ratio	Adjusted p-value	Gene ID
Alzheimer's
R-HSA-70171	Glycolysis	17/787	0.035411	ENO2/ENO1/PKLR/BPGM/PFKFB3/PPP2R1A/HK1/ENO3/PGP/PFKFB1/NUP35/PFKFB4/PRKACA/GAPDH/PKM/TPI1/ADPGK
[truncated: 24 more rows]

## Sheet: SuppTbl7
Supplementary Table 7. Individual-level data for multivariate protein signatures optimized for prediction of CDR-based severity, sorted by CDR stage and disease category.
[truncated: 3,769 more rows]

[truncated: 5 more sheets: SuppTbl8, SuppTbl9, SuppTbl10, SuppTbl11, SuppTbl12]
